# Supplementary material for: Unique virulence role of post-translocational chaperone PrsA in shaping Streptococcus pyogenes secretome
Source: Virulence. 2021 Oct 1;12(1):2633–47. doi: 10.1080/21505594.2021.1982501 (PMC8489961; doi:10.1080/21505594.2021.1982501)
Supplement: Supplemental Material [file KVIR_A_1982501_SM3960.zip]

Archive with 9 entries (8 files):
- supplementary/
- supplementary/Fig_S1.jpg
- supplementary/Fig_S2.jpg
- supplementary/Fig_S3.jpg
- supplementary/Revised2_Table S1.docx
- supplementary/Revised2_Table S2. exoproteome.xlsx
- supplementary/Revised2_Table S3. EV proteome.xlsx
- supplementary/Revised2_table S4-S7.docx
- supplementary/Supplementary Legends.docx
