# Supplementary material for: Unique virulence role of post-translocational chaperone PrsA in shaping Streptococcus pyogenes secretome
Source: Virulence. 2021 Oct 1;12(1):2633–47. doi: 10.1080/21505594.2021.1982501 (PMC8489961; doi:10.1080/21505594.2021.1982501)
Supplement: Supplemental Material [file KVIR_A_1982501_SM3960.zip › supplementary/Revised2_Table S2. exoproteome.xlsx]

## Sheet: ALL
Protein	Description	WT-1	WT-2	WT-3	DprsA1/A2-1	DprsA1/A2-2	DprsA1/A2-3	DprsA1-1	DprsA1-2	DprsA2-1	DprsA2-2
Q1CP00	Phage protein GN=MGAS10750_Spy1921	431.414	519.823	668.646	233.372	268.424	182.012	316.228	342.5	111.078	60.5513
Q1CP22	Transcriptional regulator, Cro/CI family GN=MGAS10750_Spy1899	264.731	361.025	281.026	588.496	312.566	533.532	180.37	143.132	477.31	484.198
Q1CP26	Phage proteinGN=MGAS10750_Spy1327	355.408	278.501	270.321	320.379	319.002	279.743	811.741	657.58	433.727	483.659
Q1CP27	Transcriptional regulator, Cro/CI family GN=MGAS10750_Spy1326	367.198	436.422	623.624	214.247	224.241	228.801	418.981	455.785	199.791	172.407
Q1CP31	Phage replication protein GN=MGAS10750_Spy1322	335.929	262.883	239.217	602.759	786.819	952.14	49.5038	87.1254	374.536	364.804
Q1CP44	Phage protein GN=MGAS10750_Spy1309	299.838	326.079	301.383	468.113	772.126	666.34	336.448	442.605	353.459	264.644
Q1CP50	Phage protein GN=MGAS10750_Spy1303	369.699	232.602	191.372	685.278	762.902	857.065	407.83	457.835	360.686	283.601
Q1CP71	Phage protein GN=MGAS10750_Spy1282	424.01	236.252	250.516	582.617	666.057	673.665	345.521	280.854	355.251	363.727
Q1CP75	Phage protein, Fic family GN=MGAS10750_Spy1278	202.944	235.705	224.636	517.359	467.033	492.706	462.014	414.137	545.877	579.687
Q1CP76	Enterotoxin GN=speA2	610.196	459.986	507.637	209.904	279.148	210.082	411.028	393.324	151.411	136.718
Q1CP79	Streptodornase GN=spd3	585.617	482.609	577.622	223.15	242.886	185.718	344.267	349.235	118.131	97.6167
Q1CPD1	Transcriptional regulator, MerR family GN=MGAS10750_Spy0836	262.969	401.451	386.142	298.248	287.168	353.724	162.332	86.7308	469.888	511.713
Q1CPD7	Streptodornase GN=MGAS10750_Spy0622	312.297	286.985	334.099	885.825	668.456	867.87	218.739	215.849	220.498	219.554
Q1CPD8	Enterotoxin GN=speJ	303.117	265.043	303.343	617.218	477.315	584.787	1432.46	1144.34	143.948	132.211
Q1CPF0	Major tail protein GN=MGAS10750_Spy0609	382.962	395.633	486.183	659.809	406.567	648.534	277.521	285.795	111.64	128.069
Q1CPF6	Phage protein GN=MGAS10750_Spy0603	386.564	365.952	355.398	560.779	450.045	661.192	506.796	479.9	200.033	204.843
Q1CPH2	Methyltransferase GN=MGAS10750_Spy0587	216.719	199.617	199.357	903.466	1092.75	1176.56	312.274	280.409	256.858	256.297
Q1CPI0	Phage protein GN=MGAS10750_Spy0579	221.226	262.259	236.038	1226.62	993.933	1135.22	212.039	185.077	158.177	163.557
Q1CPI3	Phage protein GN=MGAS10750_Spy0576	246.766	281.484	337.514	1191.21	903.567	830.535	334.013	268.082	108.935	128.779
Q1CPI4	Phage DNA/RNA helicase GN=MGAS10750_Spy0575	350.377	221.748	218.49	672.636	745.523	780.784	235.609	200.319	382.142	412.795
Q1CPJ8	Phage protein GN=MGAS10750_Spy0561	446.708	402.273	374.631	300.285	192.845	207.051	634.721	551.813	292.402	354.334
Q1J432	Chromosome partitioning protein parB GN=parB	226.655	209.759	224.34	531.001	713.594	538.06	265.061	195.211	592.199	541.252
Q1J433	Endopeptidase degP GN=htrA	372.438	497.923	513.434	330.581	303.491	366.93	361.533	370.311	173.899	178.622
Q1J434	Ribosomal RNA large subunit methyltransferase H GN=rlmH	243.877	254.235	186.365	388.411	337.717	396.35	608.06	403.754	530.446	702.39
Q1J436	ABC transporter, permease protein GN=MGAS10750_Spy1975	96.6173	87.9251	93.9444	1728.78	1330.89	1852.14	106.337	85.1738	128.396	140.031
Q1J437	ABC transporter ATP-binding protein GN=MGAS10750_Spy1974	247.059	344.296	383.656	428.929	401.816	411.161	395.844	363.433	394.003	407.49
Q1J441	Inosine-5'-monophosphate dehydrogenase GN=guaB	212.819	381.653	408.579	667.818	501.004	823.213	221.289	205.802	228.504	253.799
Q1J443	DNA replication and repair protein RecF GN=recF	377.356	297.315	347.782	322.225	262.438	259.987	324.489	371.341	409.361	562.524
Q1J444	Hypothetical cytosolic protein GN=MGAS10750_Spy1967	410.205	315.768	307.728	320.217	425.948	351.025	225.854	303.187	449.058	480.241
Q1J445	Peptidase, M16 family GN=MGAS10750_Spy1966	407.739	459.457	390.302	169.125	141.406	117.597	98.8016	222.422	412.303	531.953
Q1J446	Zinc protease GN=MGAS10750_Spy1965	376.676	358.342	354.234	239.829	262.745	302.1	132.234	154.744	474.897	546.842
Q1J447	Hypothetical membrane associated protein GN=MGAS10750_Spy1964	420.025	445.493	487.313	279.02	252.471	245.654	645.373	655.065	191.103	173.449
Q1J450	Energy-coupling factor transporter ATP-binding protein EcfA2 GN=ecfA2	150.551	217.767	149.196	486.599	434.238	507.301	381.168	368.846	654.053	731.866
Q1J453	L-serinedehydratase alpha subunit GN=sdhA	278.153	333.78	351.536	409.848	424.759	474.276	232.128	265.564	428.966	449.911
Q1J454	L-serinedehydratase beta subunit GN=sdhB	329.743	346.2	359.108	351.807	284.226	375.857	420.724	357.816	404.268	443.784
Q1J455	tRNA-specific 2-thiouridylase MnmA GN=mnmA	330.039	432.218	548.598	332.303	322.39	319.265	243.84	267.602	258.363	247.773
Q1J457	tRNA uridine 5-carboxymethylaminomethyl modification enzyme MnmG GN=mnmG	309.717	252.642	285.574	346.047	784.557	401.47	409.385	625.561	477.422	366.899
Q1J458	Cyclic-di-AMP phosphodiesterase GN=MGAS10750_Spy1953	244.826	186.518	187.451	444.632	286.306	487.754	902.172	833.014	497.116	578.98
Q1J459	50S ribosomal protein L9 GN=rplI	371.353	445.644	479.344	269.029	258.539	300.356	297.746	277.197	290.154	316.479
Q1J462	30S ribosomal protein S4 GN=rpsD	146.23	151.604	145.647	556.477	471.705	535.44	606.205	586.295	602.597	695.653
Q1J464	Phage infection protein GN=MGAS10750_Spy1947	243.101	222.129	219.876	780.499	955.739	842.879	493.946	532.312	324.073	255.234
Q1J465	Hypothetical membrane associated protein GN=MGAS10750_Spy1946	216.643	280.568	307.325	722.422	640.185	772.488	217.754	223.562	383.186	349.869
Q1J467	Transcriptional regulator, PadR family GN=MGAS10750_Spy1944	391.269	310.372	297.286	147.904	356.867	197.131	329.506	389.25	534.84	570.848
Q1J480	Histidine--tRNA ligase GN=hisS	223.127	257.413	232.521	505.348	541.416	514.644	379.559	512.814	525.952	497.78
Q1J481	Aspartate--tRNA ligase GN=aspS	169.6	248.557	269.999	470.082	392.248	485.843	463.316	417.476	515.028	600.49
Q1J485	Bacteriocin uviB GN=uviB	382.947	343.944	308.665	158.546	177.381	117.051	385.434	362.561	670.795	502.708
Q1J486	Arginine--tRNA ligase GN=argS	183.547	270.372	268.129	539.742	419.801	488.511	311.176	307.547	523.689	580.962
Q1J492	Holliday junction ATP-dependent DNA helicase RuvA GN=ruvA	462.061	376.978	373.483	218.079	294.193	209.058	283.211	268.215	432.676	417.795
Q1J494	Putative competence-damage inducible protein GN=cinA	248.479	245.812	253.563	388.789	389.038	395.716	381.622	377.547	592.125	597.787
Q1J495	Protein RecA GN=recA	237.463	262.483	274.57	504.595	564.14	593.011	203.727	281.475	507.398	490.626
Q1J497	UPF0297 protein MGAS10750_Spy1889 GN=MGAS10750_Spy1889	364.907	352.195	543.016	237.32	309.795	256.661	744.952	742.196	204.867	189.177
Q1J498	Putative pre-16S rRNA nuclease GN=MGAS10750_Spy1888	472.893	500.276	514.629	184.002	201.115	238.611	214.393	168.083	233.654	277.202
Q1J4A1	Anaerobic ribonucleoside-triphosphate reductase GN=nrdD	222.896	225.789	246.483	525.005	529.844	587.493	615.499	650.362	468.072	432.747
Q1J4A3	NAD-dependent oxidoreductase GN=MGAS10750_Spy1883	432.998	364.244	313.394	203.803	199.33	184.21	621.6	538.996	379.744	494.087
Q1J4A6	UPF0246 protein MGAS10750_Spy1880 GN=MGAS10750_Spy1880	242.333	172.426	230.657	495.693	944.425	475.649	501.633	605.133	524.496	404.817
Q1J4B2	Oligoendopeptidase O GN=pepO	560.014	509.022	601.163	166.385	187.961	126.99	224.083	231.516	155.036	154.648
Q1J4B3	Elongation factor Ts GN=tsf	516.156	523.111	629.534	158.792	203.584	145.309	180.496	169.158	153.284	153.614
Q1J4B4	30S ribosomal protein S2 GN=rpsB	200.976	218.13	216.482	281.567	362.574	241.306	591.057	570.811	691.184	675.65
Q1J4B6	Formimidoylglutamase GN=hutG	402.746	338.671	358.611	303.442	344.132	239.692	332.506	406.379	394.822	456.934
Q1J4C5	Peroxiredoxin reductase (NAD(P)H) / NADH oxidase H2O2-forming GN=ahpF	449.662	416.796	391.953	289.518	337.183	274.517	387.939	369.129	317.55	316.448
Q1J4C6	Peroxiredoxin GN=ahpC	487.619	473.705	632.265	162.675	159.494	152.375	212.224	222.777	179.957	206.113
Q1J4C7	Cold shock protein GN=csp	381.298	303.772	331.358	373.883	606.226	386.246	546.163	658.133	365.169	274.886
Q1J4C9	Negative regulator of genetic competence clpC/mecB GN=clpC	249.307	173.448	184.993	745.754	919.635	660.484	351.867	435.083	531	365.796
Q1J4D0	10 kDa chaperonin GN=groS	467.346	526.67	483.542	158.203	141.495	137.07	246.288	215.838	286.443	312.288
Q1J4D1	60 kDa chaperonin GN=groL	580.54	510.368	507.681	192.568	188.377	174.822	353.91	335.178	163.914	178.663
Q1J4D4	Dipeptidase GN=MGAS10750_Spy1852	235.078	186.736	212.068	979.934	716.39	835.828	573.699	549.245	317.23	308.063
Q1J4D5	Uncharacterized protein GN=MGAS10750_Spy1851	288.543	183.144	183.807	605.864	564.524	622.688	1366.15	1232.32	303.019	251.474
Q1J4D9	Multimodular transpeptidase-transglycosylase PBP 2A GN=pbp2A	243.242	198.562	203.463	909.424	885.304	914.762	345.011	362.941	330.999	325.47
Q1J4E0	50S ribosomal protein L33 2 GN=rpmG2	377.847	229.418	254.061	397.583	564.125	479.491	839.873	508.142	541.348	284.64
Q1J4F0	Transaldolase GN=mipB	426.996	375.996	428.098	213.725	230.936	187.81	560.773	467.587	350.753	348.581
Q1J4F1	Glycerol dehydrogenase GN=gldA	331.45	268.606	264.904	225.431	267.669	198.439	542.531	554.675	503.964	657.983
Q1J4F4	Deoxyribonuclease GN=spd	583.283	460.412	530.444	166.891	160.395	146.732	801.054	736.094	90.2791	80.0525
Q1J4F5	Transcriptional regulator GN=rgg	201.844	137.226	167.07	345.851	455.334	461.475	579.393	513.696	628.686	761.165
Q1J4F8	Streptopain GN=speB	104.561	76.3693	82.2948	422.012	318.105	372.585	2974.92	2330.7	299.22	316.418
Q1J4F9	Streptopain GN=MGAS10750_Spy1827	275.194	186.87	180.761	403.833	609.152	403.805	1016.81	793.111	480.851	489.636
Q1J4G1	Foldase protein PrsA GN=prsA	515.705	537.027	520.446	175.211	152.393	165.633	595.843	619.971	108.482	121.959
Q1J4G3	Fibronectin-binding protein GN=MGAS10750_Spy1823	678.449	595.959	631.996	114.349	144.19	84.7062	130.165	139.318	67.2758	61.2952
Q1J4G4	Fibronectin-binding protein GN=MGAS10750_Spy1822	415.687	610.183	616.524	183.166	204.877	157.215	368.26	331.762	107.344	93.2773
Q1J4G6	Uncharacterized protein GN=MGAS10750_Spy1820	177.11	201.421	229.442	1391.38	1250.08	919.643	153.512	136.216	234.721	184.547
Q1J4G7	Periplasmic component of efflux system GN=MGAS10750_Spy1819	589.737	464.926	473.361	384.403	356.845	402.724	279.049	265.541	116.372	109.447
Q1J4G9	ABC transporter permease protein GN=MGAS10750_Spy1817	517.236	510.709	569.7	226.149	280.992	259.08	276.89	214.919	138.518	129.044
Q1J4H0	Two-component response regulator GN=irr	432.77	364.346	368.751	180.76	202.047	154.694	244.065	235.927	494.5	511.407
Q1J4H2	Immunogenic secreted protein GN=isp	246.455	311.724	352.411	1028.39	747.021	978.657	260.344	236.176	147.388	128.037
Q1J4H5	Trans-acting positive regulator Mry GN=mga	346.039	498.604	490.361	217.732	274.666	188.812	268.301	296.709	295.724	319.701
Q1J4H6	M protein GN=MGAS10750_Spy1810	346.826	644.968	644.739	193.514	232.36	151.969	224.725	203.042	135.653	106.621
Q1J4H7	M protein GN=emm1-0	308.842	690.583	658.753	192.49	260.873	139.089	194.004	235.256	107.576	81.1062
Q1J4H9	C5A peptidase GN=scpA	720.523	530.79	656.66	109.027	131.272	78.2614	181.845	176.376	63.93	54.2413
Q1J4I0	Fibronectin-binding protein GN=MGAS10750_Spy1806	637.685	673.032	670.307	83.4476	68.0106	60.5909	76.0525	77.4476	48.9565	42.4403
Q1J4I2	Streptococcal histidine triad protein GN=MGAS10750_Spy1804	317.099	228.49	239.644	528.037	600.705	587.706	877.952	709.302	351.679	336.839
Q1J4I3	Streptococcal histidine triad protein GN=MGAS10750_Spy1803	383.022	294.775	286.24	519.425	416.104	511.023	1086.42	909.622	215.266	231.386
Q1J4I4	Uncharacterized protein GN=MGAS10750_Spy1802	381.322	249.627	281.415	376.027	486.013	355.632	254.092	277.852	664.266	410.154
Q1J4I9	Dipeptide-binding protein GN=dppA	449.452	389.739	473.816	472.231	427.232	476.439	382.155	360.792	160.204	154.181
Q1J4J1	Enterotoxin GN=smeZ	472.142	382.363	533.523	349.517	281.59	370.264	726.563	651.095	101.654	89.057
Q1J4J8	Amidase family protein GN=MGAS10750_Spy1788	334.05	273.278	295.08	551.375	510.855	484.692	1039.28	1465.84	178.075	142.607
Q1J4K4	NrdI protein GN=MGAS10750_Spy1782	331.824	284.164	276.054	516.912	833.509	543.041	387.308	654.471	379.488	244.093
Q1J4K5	Collagen-like surface protein GN=sclA	571.884	652.346	613.003	131.384	155.742	109.383	128.237	158.729	97.5979	70.8252
Q1J4K6	GTP pyrophosphokinase / Guanosine-3',5'-bis(Diphosphate) 3'-pyrophosphohydrolase GN=relA	450.842	282.145	273.629	478.596	761.957	526.725	437.705	564.036	331.738	237.978
Q1J4K7	D-aminoacyl-tRNA deacylase GN=dtd	475.052	441.288	476.526	224.433	275.595	226.334	208.358	274.53	275.635	305.734
Q1J4K8	Streptokinase GN=ska	372.191	388.273	489.781	543.321	481.626	525.26	270.674	269.249	180.056	168.697
Q1J4L0	Multiple sugar transport ATP-binding protein msmK GN=msmK	299.46	385.174	359.954	555.531	466.646	580.434	208.06	232.418	309.387	339.196
Q1J4L3	Pullulanase GN=pulA	414.943	372.941	442.766	521.781	444.355	631.483	581.011	551.118	115.546	97.1628
Q1J4L4	Thioredoxin GN=MGAS10750_Spy1772	391.722	403.786	459.902	321.09	396.758	295.123	228.843	279.623	310.573	306.4
Q1J4L9	Proline--tRNA ligase GN=proS	224.606	344.728	391.728	457.863	388.294	448.006	251.755	268.429	399.335	448.451
Q1J4M0	DNA polymerase III PolC-type GN=polC	296.616	251.005	281.372	665.383	627.338	894.313	115.564	176.846	395.501	353.472
Q1J4M1	Transcriptional regulator, MarR family GN=MGAS10750_Spy1765	452.832	306.657	233.977	182	327.254	122.605	245.895	330.416	692.17	553.175
Q1J4M2	NADPH-dependent FMN reductase family protein GN=MGAS10750_Spy1764	298.142	308.99	361.585	407.749	467.931	464.581	283.777	335.362	421.518	409.748
Q1J4M3	Peptide deformylase GN=def	412.609	393.995	364.544	190.964	189.847	160.34	408.591	384.916	420.988	477.171
Q1J4M6	30S ribosomal protein S15 GN=rpsO	196.801	232.082	236.416	355.097	304.583	369.483	956.543	669.897	508.705	598.324
Q1J4M9	PTS system, IIB component GN=MGAS10750_Spy1757	366.71	424.638	398.321	189.835	355.961	222.012	749.296	627.704	326.051	271.43
Q1J4N2	Polyribonucleotide nucleotidyltransferase GN=pnp	544.593	452.803	450.757	244.83	290.503	250.954	429.711	409.483	201.674	209.542
Q1J4N3	Uncharacterized protein GN=MGAS10750_Spy1753	477.517	429.134	562.432	253.918	116.482	178.911	136.537	168.991	277.253	298.645
Q1J4N7	Cysteine--tRNA ligase GN=cysS	264.236	299.305	311.793	559.75	535.14	599.57	349.713	406.766	376.526	382.519
Q1J4N9	Hypothetical membrane associated protein GN=MGAS10750_Spy1747	447.228	552.289	592.051	306.089	290.041	266.561	215.246	234.308	117.813	95.0293
Q1J4P0	23S rRNA Gm2251 methyltransferase GN=MGAS10750_Spy1746	275.722	296.39	288.803	313.293	280.58	370.177	264.522	260.423	510.303	664.074
Q1J4P2	Fatty acid-binding protein, DegV family GN=MGAS10750_Spy1744	340.272	347.719	317.085	278.438	247.278	281.365	404.901	397.48	467.135	525.379
Q1J4P5	50S ribosomal protein L13 GN=rplM	311.748	360.737	353.82	347.864	297.189	300.671	122.989	172.975	492.173	531.38
Q1J4P6	30S ribosomal protein S9 GN=rpsI	224.491	310.067	283.178	617.052	438.833	569.657	154.088	159.863	470.708	514.087
Q1J4P8	Hypothetical cytosolic protein GN=MGAS10750_Spy1738	383.386	348.466	449.17	472.166	391.928	287.455	383.716	613.854	250.292	260.152
Q1J4Q0	Lactose phosphotransferase system repressor GN=lacR2	178.213	229.022	243.303	822.425	737.64	803.017	566.519	523.061	331.378	333.102
Q1J4Q4	Tagatose 1,6-diphosphate aldolase GN=lacD	317.369	409.349	577.512	265.43	305.144	295.17	160.653	153.933	284.071	319.465
Q1J4R4	Transcriptional regulatory protein degU GN=salR	390.382	401.003	400.806	156.078	112.188	124.535	165.419	188.654	522.547	523.65
Q1J4R6	Type I restriction-modification system methylation subunit GN=hsdM	383.408	382.118	436.011	462.906	343.523	384.475	107.289	155.916	316.36	356.249
Q1J4S9	Zn-dependent hydrolase GN=MGAS10750_Spy1707	314.605	361.905	263.673	765.625	908.913	900.415	307.586	328.377	197.3	146.695
Q1J4U4	NlpC/P60 family protein GN=MGAS10750_Spy1692	460.528	640.642	694.559	222.063	163.442	232.031	66.7339	87.4052	46.1614	46.3774
Q1J4V8	Type I restriction-modification system methylation subunit GN=MGAS10750_Spy1678	364.669	226.188	293.581	479.265	676.652	528.19	305.83	539.393	454.61	329.649
Q1J4W4	tRNA pseudouridine synthase A GN=truA	341.149	365.525	371.379	351.528	352.31	365.237	169.291	159.742	390.49	494.014
Q1J4W5	Phosphomethylpyrimidine kinase / Hydroxymethylpyrimidine kinase GN=thiD	197.331	198.605	200.872	562.705	406.317	546.312	470.321	463.54	575.491	608.42
Q1J4W9	Trigger factor GN=tig	278.401	430.98	380.283	315.307	269.149	341.824	215.626	199.58	402.857	484.172
Q1J4X1	CTP synthase GN=pyrG	233.431	317.976	339.026	568.081	513.092	612.794	415.484	402.84	346.441	355.392
Q1J4X2	Alpha/beta hydrolase GN=MGAS10750_Spy1664	262.272	207.146	198.262	769.94	663.017	703.006	433.583	470.548	451.551	392.972
Q1J4X3	Fructose-bisphosphate aldolase GN=fba	576.738	459.107	580.989	203.505	188.275	166.909	128.288	133.551	192.843	217.388
Q1J4X5	General stress protein, Gls24 family GN=asp	416.191	357.394	371.454	365.535	479.046	338.269	338.053	387.902	298.234	362.173
Q1J4X6	Dihydroxyacetone kinase family protein GN=MGAS10750_Spy1660	259.118	375.466	448.786	384.693	378.583	400.62	492.585	478.694	305.644	305.779
Q1J4X8	Acid phosphatase GN=lppC	597.551	449.24	527.709	308.888	316.341	254.647	322.674	315.633	139.789	107.081
Q1J4X9	Phosphoglycerate kinase GN=pgk	517.134	509.755	526.754	176.492	176.862	179.086	140.828	151.126	216.095	278.936
Q1J4Y1	Transcriptional regulator, MerR family GN=MGAS10750_Spy1655	435.285	419.852	617.393	295.176	375.613	237.64	103.171	139.697	222.04	185.826
Q1J4Y2	Glutamine synthetase GN=glnA	599.042	476.291	501.218	164.467	142.417	138.743	373.285	334.347	196.602	227.572
Q1J4Y3	Ribonuclease J GN=rnj	495.295	440.832	425.96	217.794	174.731	186.323	406.711	367.375	297.321	332.965
Q1J4Y4	UPF0356 protein MGAS10750_Spy1652 GN=MGAS10750_Spy1652	441.221	483.231	722.695	155.914	199.06	138.682	128.785	164.963	172.583	135.178
Q1J4Y5	Non-proteolytic protein, peptidase family M22 GN=MGAS10750_Spy1651	162.183	213.161	216.326	418.486	417.947	462.487	179.444	171.131	708.676	736.248
Q1J4Y7	tRNA N6-adenosine threonylcarbamoyltransferase GN=tsaD	297.165	265.424	205.452	518.226	492.315	438.133	244.506	312.546	533.136	585.886
Q1J4Z1	Uridine phosphorylase GN=udp	470.575	517.581	512.151	257.216	247.477	248.333	142.727	164.922	224.201	234.329
Q1J4Z3	Deoxyribose-phosphate aldolase GN=deoC	335.445	363.479	435.896	312.859	358.477	347.63	293.718	348.201	355.753	371.655
Q1J4Z5	Hypothetical cytosolic protein GN=MGAS10750_Spy1641	280.144	340.531	226.298	494.435	640.198	487.448	417.409	305.328	475.282	417.669
Q1J4Z8	Nucleoid-associated protein MGAS10750_Spy1638 GN=MGAS10750_Spy1638	204.251	427.699	299.748	363.77	324.483	454.601	264.608	247.245	442.723	535.652
Q1J501	Xaa-Pro dipeptidyl-peptidase GN=pepX	229.095	346.601	344.25	621.299	579.658	783.64	371.952	342.696	288.732	266.946
Q1J506	Hypothetical cytosolic protein GN=MGAS10750_Spy1630	548.775	555.069	612.799	153.873	133.916	141.29	164.141	170.196	131.513	159.56
Q1J508	Formate acetyltransferase GN=pfl	466.596	423.78	488.144	181.029	214.931	151.687	384.791	408.71	293.833	298.387
Q1J511	ATP-dependent RecD-like DNA helicase GN=recD	198.316	256.021	284.127	473.615	627.506	558.494	425.288	442.969	496.47	437.938
Q1J512	Signal peptidase I GN=spi	284.904	260	243.835	759.195	832.982	741.119	444.618	465.811	318.456	265.333
Q1J513	Ribonuclease HIII GN=rnhC	155.446	198.75	164.995	511.672	490.026	528.566	211.829	305.503	657.793	740.084
Q1J516	Endonuclease MutS2 GN=mutS2	172.246	140.565	162.615	1048.05	806.954	1163.58	757.81	656.835	259.169	268.909
Q1J518	Thioredoxin GN=trx	467.167	303.547	501.35	299.866	441.034	270.025	480.544	570.71	266.085	194.844
Q1J522	30S ribosomal protein S6 GN=rpsF	758.024	536.305	562.874	115.893	138.419	105.212	153.796	166.766	134.424	91.3344
Q1J523	Single-stranded DNA-binding protein GN=ssb2	502.709	531.468	541.329	150.026	133.877	139.293	384.589	354.733	167.229	213.82
Q1J524	30S ribosomal protein S18 GN=rpsR	204.61	363.617	319.083	586.077	613.056	549.507	107.266	99.6703	472.564	394.437
Q1J527	UvrABC system protein A GN=uvrA	132.901	182.021	229.382	838.116	666.049	957.121	395.569	318.828	402.404	448.472
Q1J528	Xaa-Pro dipeptidase GN=MGAS10750_Spy1608	464.605	364.514	393.244	272.779	310.301	282.73	412.999	456.933	340.353	330.51
Q1J529	ComE operon protein 2 GN=comEB	460.004	449.23	334.327	179.056	124.06	185.954	257.479	223.547	406.847	519.71
Q1J530	Elongation factor P GN=efp	331.121	371.488	452.7	261.018	469.645	264.633	441.013	535.642	336.851	285.733
Q1J531	General stress protein, Gls24 family GN=MGAS10750_Spy1605	279.31	373.011	467.392	321.237	235.292	297.015	114.164	141.36	419.228	477.824
Q1J532	Transcription antitermination protein NusB GN=nusB	396.03	384.18	367.604	283.02	304.646	224.967	124.761	125.533	524.639	445.317
Q1J533	Sucrose operon repressor GN=scrR	255.833	239.327	239.896	823.786	550.627	874.793	433.926	428.893	319.341	356.562
Q1J537	Endo-beta-N-acetylglucosaminidase F2 GN=endoS	541.937	426.436	523.303	275.628	324.208	277.202	378.158	389.527	162.274	145.278
Q1J539	Mannose-6-phosphate isomerase GN=pmi	357.4	519.238	408.699	327.585	239.823	311.745	155.803	153.451	338.571	352.903
Q1J543	Protein translocase subunit SecA GN=secA	178.23	301.533	299.636	1017.31	654.045	820.585	345.355	402.438	251.879	246.016
Q1J545	Alanine racemase GN=alr	380.54	329.024	310.204	213.929	216.829	227.839	379.033	387.991	453.189	602.784
Q1J546	Immunogenic secreted protein GN=isp2	110.509	145.982	156.746	1475.89	1018.76	1411.52	383.028	373.678	200.267	173.275
Q1J547	Putative Fe3+-siderophore transport protein GN=MGAS10750_Spy1589	457.602	380.443	427.694	491.301	395.531	492.898	644.457	579.801	129.662	127.766
Q1J548	Uncharacterized protein GN=shp	507.287	447.887	509.543	350.681	264.469	362.968	277.332	296.782	168.052	170.463
Q1J549	Ferrichrome-binding protein GN=MGAS10750_Spy1587	573.432	448.852	575.709	278.932	228.335	241.632	409.584	381.722	95.896	104.666
Q1J557	ATP-dependent DNA helicase RecG GN=recG	324.046	321.993	309.77	504.669	576.495	768.303	515.609	418.481	241.586	300.451
Q1J562	Universal stress protein family GN=MGAS10750_Spy1574	184.862	225.51	234.422	613.871	599.016	687.103	402.271	366.214	468.707	508.213
Q1J563	Aspartate aminotransferase GN=MGAS10750_Spy1573	219.482	316.76	272.372	507.05	399.884	573.421	387.688	407.045	474.948	460.944
Q1J564	GTP-sensing transcriptional pleiotropic repressor CodY GN=codY	220.873	309.945	319.418	397.995	355.305	404.812	644.274	518.427	440.601	468.61
Q1J569	Glutamyl-tRNA(Gln) amidotransferase subunit A GN=gatA	240.009	395.763	457.941	505.105	397.208	540.831	237.234	231.034	279.634	314.277
Q1J570	Aspartyl/glutamyl-tRNA(Asn/Gln) amidotransferase subunit B GN=gatB	237.699	282.6	313.615	656.57	563.842	576.594	345.84	359.814	420.774	361.968
Q1J573	Phosphoglycerate mutase family protein GN=MGAS10750_Spy1563	185.715	270.491	320.471	654.852	468.668	711.515	225.999	204.784	420.751	464.384
Q1J574	D-alanyl-D-alanine metallocarboxypeptidase GN=MGAS10750_Spy1562	569.984	497.034	589.266	199.431	207.001	205.5	386.885	439.345	90.4912	79.1382
Q1J576	Heat-inducible transcription repressor HrcA GN=hrcA	257.16	242.971	215.395	393.742	627.014	264.247	948.652	1160.28	363.39	452.271
Q1J577	Protein GrpE GN=grpE	329.7	398.462	446.786	244.65	280.62	187.242	167.437	187.385	477.189	421.964
Q1J578	Chaperone protein DnaK GN=dnaK	478.662	524.622	644.108	158.324	178.618	139.294	234.615	240.038	150.261	147.513
Q1J579	Chaperone protein DnaJ GN=dnaJ	324.432	310.75	326.021	363.309	568.959	384.568	351.896	383.933	502.501	359.031
Q1J580	Enoyl-CoA hydratase GN=phaB	374.794	339.453	295.2	184.401	183.368	180.98	270.76	278.448	520.563	665.649
Q1J581	Transcriptional regulator, MarR family GN=MGAS10750_Spy1555	144.968	160.08	152.979	230.257	253.753	202.846	660.644	580.834	758.529	904.74
Q1J582	3-oxoacyl-[acyl-carrier-protein] synthase 3 GN=fabH	199.418	171.273	166.17	389.376	423.974	326.226	956.946	775.114	607.527	630.741
Q1J583	Acyl carrier protein GN=acpP	525.09	574.705	481.348	171.496	166.891	156.049	184.29	166.862	203.333	272.125
Q1J585	Enoyl-reductase (NADH) GN=fabK	251.553	248.305	304.273	438.431	410.161	490	221.275	422.44	511.271	534.14
Q1J586	Malonyl CoA-acyl carrier protein transacylase GN=fabD	371.445	230.814	226.823	490.587	372.291	459.892	437.776	388.179	471.083	555.515
Q1J587	3-oxoacyl-reductase GN=MGAS10750_Spy1549	212.328	291.128	306.637	581.87	490.158	667.327	518.617	485.345	346.95	390.092
Q1J588	3-oxoacyl-[acyl-carrier-protein] synthase 2 GN=fabF	346.289	448.434	477.084	359.237	289.282	382.388	225.26	226.972	276.269	296.637
Q1J590	3-hydroxyacyl-[acyl-carrier-protein] dehydratase FabZ GN=fabZ	395.206	374.666	341.261	157.506	149.331	162.221	382.985	342.772	451.976	574.889
Q1J591	Biotin carboxylase GN=accC	247.403	379.8	423.237	465.451	409.942	580.422	388.166	291.4	314.878	294.865
Q1J592	Acetyl-coenzyme A carboxylase carboxyl transferase subunit beta GN=accD	410.059	433.147	378.421	263.629	235.308	273.254	279.107	295.849	377.27	402.573
Q1J593	Acetyl-coenzyme A carboxylase carboxyl transferase subunit alpha GN=accA	433.822	398.059	390.047	318.653	449.293	341.871	286.816	359.994	336.057	285.67
Q1J594	Serine--tRNA ligase GN=serS	263.204	376.813	481.83	351.224	358.741	388.364	266.788	246.26	355.893	353.346
Q1J595	Hypothetical cytosolic protein GN=manO	411.208	278.439	261.56	441.001	377.146	428.78	261.521	287.228	410.731	555.718
Q1J596	PTS system, mannose-specific IID component GN=manN	160.935	158.649	148.428	681.973	444.377	750.356	1484.65	1602.28	223.31	349.307
Q1J597	PTS system, mannose-specific IIC component GN=manM	311.156	149.826	115.71	795.051	418.374	867.701	943.432	772.836	303.301	468.364
Q1J598	PTS system, mannose-specific IIAB component GN=manL	241.496	382.707	426.659	352.541	297.752	388.523	292.764	265.779	401.925	425.402
Q1J5A1	ATP/GTP hydrolase GN=MGAS10750_Spy1535	183.562	377.899	334.209	554.297	485.203	527.306	342.235	322.609	381.602	400.784
Q1J5A3	Transcriptional regulator, LytR family GN=lytR	320.917	256.474	255.194	848.652	758.922	884.808	319.798	284.966	285.14	250.493
Q1J5A8	Phosphotransferase enzyme family GN=MGAS10750_Spy1528	346.972	361.676	359.68	328.608	390.73	264.302	269.974	298.343	482.961	415.007
Q1J5B0	Ribosome maturation factor RimP GN=rimP	459.564	468.248	488.213	264.06	236.638	283.224	224.392	310.257	245.642	252.505
Q1J5B1	Transcription termination/antitermination protein NusA GN=nusA	401.263	419.014	444.739	348.53	366.084	332.273	277.732	310.825	283.21	287.089
Q1J5B2	Hypothetical cytosolic protein GN=MGAS10750_Spy1524	385.948	340.441	406.325	286.526	541.307	338.872	256.567	347.681	382.464	331.696
Q1J5B3	LSU ribosomal protein L7AE GN=MGAS10750_Spy1523	433.806	419.894	419.272	183.61	163.9	196.16	422.517	344.958	316.228	429.397
Q1J5B4	Translation initiation factor IF-2 GN=infB	226.747	213.77	199.222	851.44	721.683	1054.04	770.357	823.682	218.66	217.559
Q1J5B5	Ribosome-binding factor A GN=rbfA	399.866	447.701	478.085	255.814	296.135	261.487	362.591	322.162	293.329	266.999
Q1J5B7	CopAB ATPase metal-fist type repressor GN=copY	356.439	247.365	252.614	322.694	508.897	247.403	788.078	692.75	511.691	424.183
Q1J5B9	Copper chaperone copZ GN=copZ	238.099	418.343	353.054	355.879	335.207	475.73	91.2114	123.649	451.887	490.824
Q1J5C2	PTS system, galactose-specific IIA component GN=MGAS10750_Spy1514	395.779	297.965	319.674	228.854	664.274	223.055	993.333	1218.94	283.432	203.684
Q1J5C3	PTS system, galactose-specific IIB component GN=MGAS10750_Spy1513	440.834	390.879	654.932	259.715	322.112	335.703	212.818	176.565	159.88	164.906
Q1J5C5	Galactose-6-phosphate isomerase subunit LacA GN=lacA	407.289	327.506	341.723	224.934	224.536	161.803	935.651	1145.87	314.752	323.796
Q1J5C6	Galactose-6-phosphate isomerase subunit LacB GN=lacB	490.741	477.702	630.234	149.765	129.094	128.353	433.805	503.65	118.158	148.855
Q1J5D0	Hydrolase GN=MGAS10750_Spy1506	449.102	436.485	495.168	294.116	271.176	242.755	204.726	256.244	272.49	280.893
Q1J5D2	DegV family protein GN=MGAS10750_Spy1504	420.708	448.274	418.925	316.512	251.641	322.587	259.658	242.547	315.525	329.805
Q1J5D3	Uncharacterized protein GN=MGAS10750_Spy1502	185.209	146.921	165.912	1180.67	1345.36	724.985	366.551	359.294	399.85	237.651
Q1J5D6	N-acetylglucosamine-6-phosphate deacetylase GN=nagA	249.426	348.894	392.054	407.652	352.59	403.751	187.617	233.134	421.863	480.043
Q1J5D7	Aldo/keto reductase family GN=MGAS10750_Spy1499	365.658	310.018	428.095	300.53	334.703	276.133	504.346	552.22	339.929	373.327
Q1J5E0	Glycine--tRNA ligase alpha subunit GN=glyQ	278.953	381.952	396.691	470.598	304.646	338.247	337.164	331.132	374.602	398.941
Q1J5E1	Glycine--tRNA ligase beta subunit GN=glyS	165.476	253.116	299.75	455.478	503.698	490.798	870.614	714.687	402.61	427.608
Q1J5E2	UPF0291 protein MGAS10750_Spy1494 GN=MGAS10750_Spy1494	384.892	408.654	372.299	347.706	393.297	314.105	331.057	447.558	419.206	266.308
Q1J5E3	Hypothetical membrane associated protein GN=MGAS10750_Spy1493	348.566	392.157	363.088	692.532	576.901	759.452	175.052	176.771	205.07	207.606
Q1J5E5	Alpha-glycerophosphate oxidase GN=glpO	290.128	295.986	271.889	429.455	612.546	636.378	603.24	561.603	367.681	338.647
Q1J5E9	Probable transaldolase GN=tal	507.499	439.82	491.19	233.661	247.506	179.25	300.936	307.845	243.221	276
Q1J5F1	Transketolase GN=tkt	582.465	485.449	484.873	199.652	198.468	183.46	300.195	312.877	204.059	218.902
Q1J5F5	Glutamate 5-kinase GN=proB	250.032	204.571	204.054	389.019	462.424	558.023	795.491	718.665	478.66	524.683
Q1J5F6	Gamma-glutamyl phosphate reductase GN=proA	295.824	271.89	286.929	282.339	322.977	299.664	330.66	360.292	558.383	624.845
Q1J5G0	Division specific D,D-transpeptidase / Cell division protein ftsI GN=MGAS10750_Spy1476	241.422	257.029	259.111	907.516	762.483	1079.16	312.595	265.521	241.468	250.458
Q1J5G3	DEAD-box ATP-dependent RNA helicase CshB GN=cshB	278.62	236.627	231.782	662.337	613.256	720.721	742.35	870.125	310.723	276.595
Q1J5G5	Amino acid transport ATP-binding protein GN=MGAS10750_Spy1471	168.386	137.381	159.297	481.877	483.699	555.043	410.493	468.343	635.302	742.512
Q1J5G7	Thioredoxin reductase GN=MGAS10750_Spy1469	612.651	559.1	618.1	125.945	124.784	117.083	230.885	244.491	101.309	99.4671
Q1J5G9	Nicotinate phosphoribosyltransferase GN=nadE	173.817	242.523	244.216	635.762	448.237	584.935	701.945	374.021	468.673	500.99
Q1J5H0	NH(3)-dependent NAD(+) synthetase GN=nadE	270.633	312.882	331.794	327.505	292.505	292.576	196.366	196.865	519.972	631.476
Q1J5H1	Aminopeptidase C GN=pepC	477.265	380.014	434.757	143.741	161.32	118.565	384.232	360.928	356.318	438.031
Q1J5H2	Multimodular transpeptidase-transglycosylase PBP 1A GN=pbp1A	174.623	136.002	117.908	1183.1	941.001	1211.61	755.631	583.1	249.103	240.827
Q1J5H6	Methyltransferase GN=MGAS10750_Spy1460	208.818	180.596	202.244	500.932	422.259	540.225	469.172	373.451	571.276	668.932
Q1J5H7	Mid-cell-anchored protein Z GN=mapZ	574.903	462.821	504.84	345.947	301.298	319.373	338.837	346.748	121.46	110.935
Q1J5I0	D-beta-hydroxybutyrate dehydrogenase GN=MGAS10750_Spy1456	314.87	360.394	360.547	407.454	378.97	453.853	462.955	394.356	324.446	388.772
Q1J5I3	Acetyl-CoA acetyltransferase GN=atoB	458.159	520.684	417.995	231.843	621.778	303.675	230.135	251.757	241.134	175.622
Q1J5I6	Guanylate kinase GN=gmk	108.815	74.0847	53.465	225.224	324.79	351.825	4690.13	2556.42	80.9382	156.105
Q1J5I7	DNA-directed RNA polymerase subunit omega GN=rpoZ	404.548	359.331	256.479	261.338	634.132	283.06	138.375	376.713	579.451	383.767
Q1J5I9	Methionyl-tRNA formyltransferase GN=fmt	243.801	293.076	291.575	516.024	413.505	539.663	226.807	245.533	471.441	528.328
Q1J5J1	Protein phosphatase 2C GN=pppL	443.853	483.84	508.011	250.816	272.315	266.861	234.543	255.228	221.66	248.936
Q1J5J2	Serine/threonine protein kinase GN=MGAS10750_Spy1444	283.17	289.969	286.386	550.535	490.628	609.412	1233.85	1138.83	194.04	167.802
Q1J5J5	Two-component response regulator yvqC GN=yvqC	497.663	425.093	418.421	197.859	285.711	161.083	257.641	303.657	352.996	347.988
Q1J5J6	Peptidyl-prolyl cis-trans isomerase GN=MGAS10750_Spy1440	208.696	340.163	331.125	414.882	355.477	382.572	1212.09	1035.25	277.067	282.217
Q1J5J8	Cysteine synthase GN=cysM	315.258	375.841	393.846	520.248	364.22	523.664	208.923	190.98	330.679	355.857
Q1J5K2	Ribosome hibernation promoting factor GN=hpf	575.94	498.203	469.109	168.45	215.302	182.713	378.385	328.754	204.172	217.929
Q1J5K6	UPF0374 protein MGAS10750_Spy1430 GN=MGAS10750_Spy1430	343.729	367.839	298.855	310.336	288.561	343.846	236.254	217.333	464.674	559.991
Q1J5K7	Regulatory protein RecX GN=recX	247.397	231.357	202.207	610.949	465.37	553.823	1031.11	983.563	389.551	345.813
Q1J5L0	Alpha-mannosidase GN=MGAS10750_Spy1426	296.745	287.54	308.871	573.138	390.684	483.689	840.306	552.123	345.939	337.784
Q1J5L1	Uncharacterized protein GN=MGAS10750_Spy1425	442.463	340.714	406.628	373.224	229.186	110.143	332.021	130.318	431.46	458.516
Q1J5L3	Hyaluronoglucosaminidase GN=hyl	442.476	450.747	434.628	181.633	139.549	142.661	557.84	484.713	338.09	304.95
Q1J5L4	Beta-glucosidase GN=MGAS10750_Spy1422	271.269	381.957	308.685	386.395	430.43	312.095	847.497	693.381	279.184	398.003
Q1J5L9	Sugar-binding protein GN=MGAS10750_Spy1417	463.578	357.769	451.818	445.106	395.465	400.72	463.867	437.03	210.112	190.459
Q1J5M4	Shikimate dehydrogenase (NADP(+)) GN=aroE	283.22	188.28	184.929	408.761	624.324	420.59	613.231	756.554	593.722	474.322
Q1J5M6	Hypothetical cytosolic protein GN=MGAS10750_Spy1410	316.852	183.465	274.671	168.26	1065.52	208.457	314.676	973.327	607.387	341.044
Q1J5M7	Putative acetate kinase GN=MGAS10750_Spy1409	275.938	285.172	319.446	543.983	548.046	620.127	244.298	326.395	370.475	421.82
Q1J5M9	3-dehydroquinate synthase GN=aroB	150.002	178.64	167.041	379.598	227.408	296.691	1348.73	934.188	551.464	666.452
Q1J5N0	3-deoxy-7-phosphoheptulonate synthase GN=MGAS10750_Spy1406	233.942	253.614	325.603	512.348	529.957	651.694	494.087	449.768	384.691	393.817
Q1J5N2	Hypothetical cytosolic protein GN=MGAS10750_Spy1404	421.683	334.177	293.658	280.243	378.638	238.093	338.956	325.537	583.098	412.099
Q1J5N6	Valine--tRNA ligase GN=valS	205.924	324.433	361.228	319.906	261.656	225.297	396.767	342.98	518.729	591.33
Q1J5P0	Uncharacterized protein GN=MGAS10750_Spy1396	553.369	580.062	577.919	116.189	195.703	87.2622	163.195	275.495	161.447	141.861
Q1J5P1	Hypothetical cytosolic protein GN=MGAS10750_Spy1395	509.971	618.468	590.867	173.206	106.866	135.038	218.858	190.185	132.802	136.853
Q1J5P6	Thiol:disulfide interchange protein tlpA GN=tlpA	387.177	328.1	364.761	415.475	291.235	437.48	1054.05	877.01	180.127	233.369
Q1J5Q1	Uncharacterized protein GN=MGAS10750_Spy1385	437.341	425.141	426.733	261.908	246.057	228.779	308.091	248.552	337.623	366.037
Q1J5Q2	Arginine repressor GN=ahrC2	285.008	247.315	258.148	327.897	409.186	330.311	670.073	662.915	497.428	530.37
Q1J5Q3	Transcription regulator, crp family GN=MGAS10750_Spy1383	267.604	253.75	192.054	263.653	120.136	150.656	1724.22	1483.81	350.441	497.749
Q1J5Q4	Arginine deiminase GN=arcA	654.009	467.816	520.702	149.652	152.48	115.495	446.813	410.403	154.765	163.671
Q1J5Q6	Ornithine carbamoyltransferase GN=arcB	601.168	466.713	572.066	138.447	135.289	106.233	432.731	391.259	152.295	162.316
Q1J5Q7	Arginine/ornithine antiporter GN=MGAS10750_Spy1379	260.196	189.365	178.734	472.14	544.63	438.177	1207.67	1114.1	381.778	430.28
Q1J5Q8	Xaa-His dipeptidase GN=MGAS10750_Spy1378	511.186	334.826	384.94	201.257	264.896	159.894	672.438	668.179	323.166	331.174
Q1J5Q9	Carbamate kinase GN=arcC	560.473	442.701	703.864	115.866	128.336	92.1823	292.42	328.966	117.048	125.236
Q1J5R0	Aspartate--ammonia ligase GN=asnA	87.127	76.0558	82.544	739.898	575.093	716.671	248.934	294.449	715.103	820.999
Q1J5R1	Methyltransferase GN=MGAS10750_Spy1375	409.363	380.155	289.523	235.341	223.929	270.45	244.262	197.448	482.741	573.769
Q1J5R2	Phosphopantetheine adenylyltransferase GN=coaD	448.636	396.337	350.43	102.038	127.299	95.149	202.894	240.996	577.476	514.457
Q1J5R3	ATP-dependent endopeptidase Lon GN=MGAS10750_Spy1373	278.194	245.571	286.944	699.353	643.484	791.639	311.21	338.448	382.322	313.338
Q1J5R7	Probable dual-specificity RNA methyltransferase RlmN GN=rlmN	152.816	179.705	164.557	313.516	234.502	315.13	727.04	653.691	672.543	811.054
Q1J5R9	Non-specific DNA-binding protein Dps / Iron-binding ferritin-like antioxidant protein / Ferroxidase GN=dpr	493.755	349.244	333.149	226.542	287.672	215.715	548.751	521.756	447.114	336.171
Q1J5S1	Glucokinase GN=glcK	534.767	505.422	576.99	165.504	157.182	153.045	195.853	211.391	180.032	213.069
Q1J5S3	GTP-binding protein TypA/BipA GN=typA	240.556	339.506	351.15	421.21	370.655	481.39	390.861	376.596	391.658	453.417
Q1J5S5	UDP-N-acetylmuramoylalanine--D-glutamate ligase GN=murD	305.347	195.154	192.959	326.368	1292.62	417.905	397.529	991.119	484.917	292.635
Q1J5S9	Cell division protein FtsA GN=ftsA	211.429	245.829	240.431	594.371	510.623	638.885	535.296	479.057	440.303	471.265
Q1J5T0	Cell division protein FtsZ GN=ftsZ	313.948	412.484	428.781	350.036	321.716	399.082	437.046	390.342	305.128	312.85
Q1J5T1	Pyridoxal phosphate homeostasis protein GN=MGAS10750_Spy1355	242.318	282.287	183.688	598.998	494.48	558.347	712.638	661.646	553.99	340.314
Q1J5T2	Cell division protein SepF GN=sepF	398.957	290.881	296.723	534.638	825.231	572.784	389.307	566.939	327.047	187.932
Q1J5T5	Cell division initiation protein DivIVA GN=divIVAS	234.495	266.875	332.906	503.209	560.789	443.667	533.554	518.084	469.171	353.027
Q1J5T6	Isoleucine--tRNA ligase GN=ileS	319.738	422.434	427.78	370.792	340.157	320.181	276.041	265.305	336.668	362.162
Q1J5T8	Mutator mutT protein (7,8-dihydro-8-oxoguanine-triphosphatase) GN=mutT	449.53	486.541	685.294	145.983	78.1922	97.9903	541.602	432.304	104.806	131.082
Q1J5T9	ATP-dependent endopeptidase clp ATP-binding subunit clpE GN=clpE	214.064	280.538	317.186	683.725	655.008	720.761	314.01	311.777	358.574	343.464
Q1J5U0	Hypothetical cytosolic protein GN=MGAS10750_Spy1346	418.798	476.864	474.392	252.51	265.074	283.659	134.617	113.33	294.711	331.812
Q1J5U1	Arginine transport system permease protein artQ GN=artQ	316.491	193.807	199.792	423.69	535.123	494.624	1427.51	950.46	377.238	334.674
Q1J5U3	Deoxyribodipyrimidine photolyase GN=phr	305.976	306.948	344.546	338.96	318.37	279.917	455.333	446.443	447.256	505.093
Q1J5U4	Phosphoglucomutase / Phosphomannomutase GN=MGAS10750_Spy1342	505.063	419.706	430.851	225.162	234.329	206	287.241	286.926	314.576	344.78
Q1J5U5	Bifunctional protein FolD GN=folD	271.293	293.864	274.419	366.835	489.516	490.937	170.212	224.979	527.181	558.49
Q1J5U6	Exodeoxyribonuclease 7 large subunit GN=xseA	153.061	169.263	157.953	280.757	251.646	340	565.591	544.37	708.786	869.81
Q1J5V0	Arginine repressor GN=argR	428.325	388.925	339.399	204.654	171.4	158.04	442.521	366.71	466.879	469.421
Q1J5V3	Uncharacterized protein GN=MGAS10750_Spy1333	210.557	196.127	220.893	828.826	876.83	731.815	951.968	872.676	263.323	221.127
Q1J5V4	Fatty acid-binding protein, DegV family GN=MGAS10750_Spy1332	327.496	345.638	365.815	396.74	368.349	445.552	154.329	167.562	403.454	471.026
Q1J5V5	Lipase/Acylhydrolase with GDSL-like motif GN=MGAS10750_Spy1331	198.072	170.723	142.772	1150.54	954.992	953.849	346.416	428.553	372.902	298.376
Q1J5V6	Hypothetical membrane associated protein GN=MGAS10750_Spy1330	585.831	424.827	435.038	226.584	208.188	224.628	916.545	585.242	137.638	166.833
Q1J5V7	DNA-binding protein HU GN=MGAS10750_Spy1329	193.293	283.063	147.321	296.58	328.042	312.5	115.304	136.472	961.196	700.042
Q1J5V8	Lead, cadmium, zinc and mercury transporting ATPase GN=MGAS10750_Spy1275	417.437	335.265	408.176	208.281	271.607	327.121	880.907	1305.04	165.067	209.208
Q1J5W0	Dihydroorotate dehydrogenase GN=pyrD	401.316	206.006	201.705	744.32	679.004	654.187	230.475	251.799	401.723	430.353
Q1J5W1	2,3-bisphosphoglycerate-dependent phosphoglycerate mutase GN=gpmA	160.816	285.155	333.36	572.335	487.753	528.943	233.559	250.567	460.842	511.354
Q1J5W2	Transcriptional regulator, biotin repressor family GN=MGAS10750_Spy1271	413.214	408.129	368.016	273.318	203.436	271.164	285.269	258.208	391.045	453.014
Q1J5W6	Recombination protein RecR GN=recR	400.574	377.706	345.454	317.608	402.143	373.822	205.738	215.307	369.677	447.04
Q1J5W7	D-alanine--D-alanine ligase GN=ddl	454.341	424.386	407.8	236.788	241.608	226.357	571.177	535.027	270.987	305.991
Q1J5X1	Peptide chain release factor 3 GN=prfC	235.754	299.95	376.163	644.147	436.524	642.966	432.206	413.473	293.203	337.16
Q1J5X2	DEAD-box ATP-dependent RNA helicase CshA GN=deaD	344.308	313.782	289.359	639.253	547.385	684.106	319.33	294.227	312.465	336.469
Q1J5Y1	Superoxide dismutase GN=sodA	392.183	283.684	306.871	193.704	225.7	188.325	496.154	544.108	481.773	582.279
Q1J5Y6	S-adenosylmethionine:tRNA ribosyltransferase-isomerase GN=queA	272.6	256.176	255.425	453.603	493.919	495.493	431.055	437.976	507.926	487.81
Q1J5Z0	Oligoendopeptidase F GN=pepB	552.462	460.67	456.547	255.2	330.631	160.347	360.021	506.125	226.74	173.51
Q1J5Z3	Foldase protein PrsA GN=surA	593.554	453.497	535.814	196.336	227.25	156.99	263.153	278.345	201.481	192.094
Q1J5Z4	Alanine--tRNA ligase GN=alaS	316.575	360.399	402.31	316.639	429.574	327.506	354.693	432.072	413.499	342.111
Q1J605	Ribonucleoside-diphosphate reductase subunit beta GN=nrdF2	487.374	430.962	457.915	227.704	244.556	179.699	639.132	570.672	217.792	229.131
Q1J607	Ribonucleoside-diphosphate reductase GN=nrdE2	179.812	304.095	354.731	722.65	496.657	762.24	360.453	354.916	313.154	327.4
Q1J610	Phosphocarrier protein HPr GN=ptsH	506.567	631.908	507.734	219.981	141.559	243.954	186.522	185.346	147.518	168.004
Q1J611	Phosphoenolpyruvate-protein phosphotransferase GN=pstI	513.482	446.95	449.185	241.753	236.969	234.721	265.944	272.802	268.775	299.787
Q1J612	NADP-dependent glyceraldehyde-3-phosphate dehydrogenase GN=gapN	537.841	467.538	515.184	185.101	202.289	162.323	428.243	397.125	189.263	209.518
Q1J613	Peptidoglycan N-acetylglucosamine deacetylase GN=MGAS10750_Spy1220	441.828	402.477	467.394	426.268	366.952	392.219	501.327	516.378	161.233	162.841
Q1J616	ATP-dependent RNA helicase GN=deaD2	288.82	192.623	235.323	516.604	658.008	554.705	822.793	1038.75	365.963	324.439
Q1J620	GAF domain-containing protein GN=MGAS10750_Spy1213	487.93	441.494	440.709	254.049	241.285	262.524	449.7	420.946	233.518	269.129
Q1J622	DNA polymerase III subunit gamma/tau GN=MGAS10750_Spy1211	40.6581	26.7798	11.1352	41.1694	72.1005	49.1858	5180.11	4496.9	42.4747	34.7662
Q1J624	Bifunctional ligase/repressor BirA GN=birA	132.66	187.796	214.269	465.087	390.445	497.052	926.797	795.26	498.98	594.312
Q1J626	S-adenosylmethionine synthase GN=metK	295.43	359.647	412.663	376.216	331.374	396.245	321.586	307.087	368.154	406.843
Q1J627	UDP-N-acetylglucosamine 1-carboxyvinyltransferase GN=murZ	135.038	171.819	166.776	617.06	412.644	691.804	457.85	378.354	618.25	656.504
Q1J631	Methionine aminopeptidase GN=map	531.716	493.038	577.667	170.504	312.562	163.116	214.108	218.274	171.864	165.908
Q1J633	3-phosphoshikimate 1-carboxyvinyltransferase GN=aroA	239.547	216.129	199.273	436.747	394.442	459.501	571.628	553.242	522.407	638.836
Q1J635	Transcriptional regulator, LytR family GN=MGAS10750_Spy1198	379.741	287.707	222.737	355.837	344.62	395.201	2069.92	1451.25	145.322	162.718
Q1J636	23S rRNA m(5)U 1939 methyltransferase GN=MGAS10750_Spy1197	463.922	398.649	336.688	244.274	340.774	252.177	282.46	307.631	407.316	407.981
Q1J639	UPF0371 protein MGAS10750_Spy1194 GN=MGAS10750_Spy1194	206.287	231.307	266.79	850.136	673.854	894.756	439.536	419.965	323.76	303.934
Q1J641	Uncharacterized protein GN=MGAS10750_Spy1192	532.404	583.428	473.729	178.999	161.271	151.904	251.514	133.942	225.22	242.326
Q1J652	GTPase Obg GN=obg	243.314	322.784	312.907	684.176	500.115	739.833	265.873	252.745	351.226	352.737
Q1J663	Glutamine transport ATP-binding protein glnQ GN=glnQ2	164.747	204.346	227.286	740.315	632.237	866.181	514.951	511.489	413.51	397.979
Q1J664	Glutamine-binding protein / Glutamine transport system permease protein glnP GN=glnH	517.569	372.044	573.691	337.049	284.624	321.529	569.958	541.442	100.464	90.2314
Q1J667	D-alanine--D-alanyl carrier protein ligase GN=dltA	537.494	508.46	545.441	192.248	190.678	188.945	252.162	224.724	184.278	195.2
Q1J669	D-alanyl carrier protein GN=dltC	476.615	358.161	562.458	203.043	187.503	175.904	859.332	581.974	168.33	186.761
Q1J670	Protein DltD GN=dltD	180.562	162.289	156.654	1171.3	945.89	1155.69	353.9	334.624	296.949	295.466
Q1J673	Maltodextrin-binding protein GN=malX	466.453	439.503	510.828	268.744	243.949	278.255	191.138	187.698	252.207	280.29
Q1J675	Alpha-amylase GN=amyA	206.931	256.967	279.842	1108.52	794.44	1082.67	403.626	375.881	175.836	152.922
Q1J676	Cyclodextrin glucanotransferase GN=MGAS10750_Spy1157	517.387	463.038	641.623	322.818	254.889	289.956	233.912	221.18	88.7466	80.7622
Q1J683	Maltose/maltodextrin-binding protein GN=malE	414.975	351.975	392.969	537.69	421.731	572.222	445.599	390.673	206.746	230.011
Q1J684	Transcriptional regulator, LacI family GN=malR	315.864	231.501	272.677	299.772	723.499	306.6	450.011	618.812	507.824	458.81
Q1J686	Alpha-1,4 glucan phosphorylase GN=glgP	487.51	425.727	451.631	190.247	237.347	170.427	283.249	280.282	334.435	338.31
Q1J687	Phage protein GN=MGAS10750_Spy1146	419.976	319.686	435.899	540.498	495.306	547.783	294.037	320.638	227.922	219.321
Q1J691	ABC transporter ATP-binding protein GN=MGAS10750_Spy1142	175.313	212.899	202.909	320.263	398.254	316.407	636.408	643.715	664.499	655.555
Q1J694	ATP-dependent 6-phosphofructokinase GN=pfkA	579.747	495.696	468.876	194.432	203.417	195.341	404.135	342.01	192.813	204.97
Q1J695	Pyruvate kinase GN=pyk	294.656	424.935	462.507	303.676	245.004	299.798	208.282	193.024	372.536	409.952
Q1J696	Signal peptidase I GN=sipC	234.886	183.849	180.029	822.437	910.167	826.723	614.9	675.458	328.647	306.419
Q1J697	Glutamine--fructose-6-phosphate aminotransferase [isomerizing] GN=glmS	194.148	346.165	353.401	745.144	492.411	832.116	635.935	574.896	197.553	192.294
Q1J698	PhnA protein GN=MGAS10750_Spy1135	307.752	621.993	473.164	376.786	292.409	491.144	267.795	209.784	156.127	159.09
Q1J6A1	Histidine-binding protein GN=MGAS10750_Spy1132	243.831	185.051	198.018	920.473	764.319	946.866	618.614	506.677	296.669	299.953
Q1J6A2	cAMP factor GN=cfa	144.484	115.161	120.149	978.434	1227.2	757.306	1038.25	960.379	305.788	254.544
Q1J6A6	ATP-dependent DNA helicase GN=pcrA	363.914	388.286	382.837	442.594	371.318	384.138	277.042	286.107	337.522	354.602
Q1J6B0	General stress protein, Gls24 family GN=MGAS10750_Spy1123	311.431	291.217	308.775	362.799	536.13	392.354	548.322	575.255	445.762	377.745
Q1J6B1	Uncharacterized protein GN=MGAS10750_Spy1122	476.199	297.732	312.036	344.811	434.766	332.902	145.993	158.274	547.656	406.897
Q1J6B2	General stress protein, Gls24 family GN=MGAS10750_Spy1121	389.77	459.042	528.428	200.447	230.042	177.175	203.114	225.489	319.065	313.961
Q1J6B3	NAD-dependent K+ or Na+ uptake system component / Transcriptional regulator, GntR family GN=MGAS10750_Spy1120	220.296	198.489	178.423	278.348	304.55	290.672	384.849	357.766	755.047	797.617
Q1J6B6	ABC transporter ATP-binding protein GN=MGAS10750_Spy1117	196.908	371.397	292.031	309.094	261.834	595.749	731.9	366.471	438.046	470.106
Q1J6B7	ABC transporter permease protein GN=MGAS10750_Spy1116	271.21	210.145	202.675	1080.13	817.777	969.225	297.736	316.666	291.95	269.359
Q1J6B8	Type I restriction-modification system specificity subunit GN=MGAS10750_Spy1115	131.034	161.122	162.071	400.626	339.038	403.847	693.492	504.34	688.461	779.698
Q1J6C0	Uncharacterized protein GN=MGAS10750_Spy1113	480.317	530.32	476.4	389.202	319.633	247.951	38.8107	137.562	235.168	204.266
Q1J6C1	tRNA pseudouridine synthase B GN=truB	379.738	318.417	323.61	316.096	590.06	410.612	430.662	506.583	364.761	359.315
Q1J6C5	Myo-inositol-1(Or 4)-monophosphatase GN=MGAS10750_Spy1108	290.953	302.813	313.392	526.433	482.26	525.18	508.292	335.632	367.658	405.506
Q1J6C6	Myo-inositol-1(Or 4)-monophosphatase GN=MGAS10750_Spy1107	307.082	249.36	235.434	392.154	1236.04	467.359	106.96	153.62	474.436	435.867
Q1J6C8	Phosphate-binding protein GN=pstS	294.95	252.091	284.532	727.389	611.671	868.119	637.44	534.811	235.309	246.151
Q1J6D2	Phosphate import ATP-binding protein PstB 1 GN=pstB1	253.384	161.1	177.252	446.409	639.855	506.66	1258.71	1498.8	370.715	311.455
Q1J6D3	Phosphate-specific transport system accessory protein PhoU GN=phoU	392.058	372.954	334.22	287.883	420.459	270.355	340.893	336.614	464.352	388.416
Q1J6D5	Aminopeptidase GN=pepN	513.205	424.29	409.295	200.925	220.469	166.672	428.351	410.995	335.158	313.365
Q1J6D6	Transcriptional regulatory protein ciaR GN=ciaR	428.808	363.248	344.913	264.858	241.774	248.515	407.979	419.009	456.291	403.277
Q1J6D8	30S ribosomal protein S20 GN=rpsT	443.589	280.764	279.613	293.534	531.5	338.713	352.803	413.949	520.749	394.65
Q1J6D9	Pantothenate kinase GN=coaA	311.332	320.442	315.456	285.617	219.918	253.617	1030.1	730.63	353.811	459.849
Q1J6E2	Nucleoside-binding protein GN=MGAS10750_Spy1091	562.433	428.865	485.774	335.693	271.288	332.331	437.633	372.557	142.095	157.172
Q1J6E3	Nucleoside transport ATP-binding protein GN=MGAS10750_Spy1090	294.294	365.205	324.743	481.015	438.238	507.141	580.373	514.705	335.553	311.097
Q1J6E6	Phosphoglucomutase / Phosphomannomutase GN=pgmA	516.316	436.999	447.666	211.187	179.022	178.282	225.357	221.273	310.329	361.521
Q1J6E8	Phosphopantothenoylcysteine decarboxylase GN=dfp	381.446	339.646	319.927	201.405	268.891	213.048	420.139	379.884	443.587	566.269
Q1J6E9	Phosphopantothenate--cysteine ligase GN=dpfB	244.121	327.99	358.527	409.986	569.958	483.906	117.892	156.337	443.533	465.418
Q1J6F0	Octanoyl-[GcvH]:protein N-octanoyltransferase GN=lipL	233.369	228.043	194.398	446.428	517.33	431.387	713.443	723.092	499.975	537.514
Q1J6F2	Luciferase-like monooxygenase GN=MGAS10750_Spy1081	367.133	301.054	273.91	310.535	349.161	337.702	669.336	631.047	408.235	468.127
Q1J6F3	Glycine cleavage system H protein GN=MGAS10750_Spy1080	505.215	456.703	844.121	113.352	80.796	93.6472	131.469	147.195	70.0981	88.6755
Q1J6F6	Lipoate--protein ligase GN=lplA	420.71	379.124	398.066	318.923	275.441	296.159	211.032	228.126	366.159	424.011
Q1J6F7	Formate--tetrahydrofolate ligase 1 GN=fhs1	215.065	222.115	173.341	456.029	411.558	458.605	834.906	451.401	517.302	649.735
Q1J6F9	Anaerobic ribonucleoside-triphosphate reductase GN=rnhB	159.091	242.479	250.803	478.586	309.366	494.864	141.549	148.747	586.377	763.568
Q1J6G5	GMP synthase [glutamine-hydrolyzing] GN=guaA	521.947	477.736	500.642	248.897	277.407	238.407	209.498	238.863	218.404	217.672
Q1J6G9	Signal recognition particle protein GN=ffh	205.448	184.369	185.444	523.238	536.666	615.53	228.299	344.818	608.353	643.496
Q1J6H1	Tyrosine recombinase XerS GN=xerS	355.967	189.654	224.089	458.877	789.996	418.861	690.869	878.355	461.166	314.702
Q1J6H2	Uncharacterized protein GN=MGAS10750_Spy1061	282.744	170.644	212.853	326.552	941.004	323.174	277.475	435.162	665.184	522.857
Q1J6H6	Citrate lyase alpha chain GN=citF	446.453	459.361	546.958	116.14	235.582	198.008	841.86	664.447	147.338	121.955
Q1J6H7	Citrate lyase beta chain / Citryl-CoA lyase subunit GN=citE	345.214	350.045	274.254	301.446	286.936	313.124	834.473	784.733	368.722	416.181
Q1J6J1	Methylenetetrahydrofolate--tRNA-(uracil-5-)-methyltransferase TrmFO GN=trmFO	452.507	541.342	585.584	218.235	153.415	222.774	182.066	223.792	186.002	177.492
Q1J6J9	DNA topoisomerase 1 GN=topA	129.828	150.699	149.508	355.973	361.312	438.405	971.65	850.374	582.027	733.407
Q1J6K2	Ribosome biogenesis GTPase A GN=MGAS10750_Spy1031	188.093	248.357	185.247	291.311	380.397	275.756	244.182	207.415	844.124	731.902
Q1J6K6	Uncharacterized protein GN=MGAS10750_Spy1027	319.383	274.517	278.346	321.974	331.415	313.959	350.579	454.001	545.301	566.182
Q1J6K8	Glyoxalase family protein GN=MGAS10750_Spy1025	434.932	440.13	500.463	267.393	221.393	256.825	371.376	383.532	223.508	270.571
Q1J6K9	Sortase GN=MGAS10750_Spy1024	488.372	455.652	628.412	328.426	279.812	352.765	202.649	195.414	104.458	100.705
Q1J6L0	DNA gyrase subunit A GN=gyrA	285.537	226.244	246.352	715.185	771.58	799.821	507.956	584.492	305.546	281.854
Q1J6L1	L-lactate dehydrogenase GN=ldh	433.119	460.677	425.511	197.644	185.076	191.187	221.518	200.478	352.612	416.236
Q1J6L2	NADH oxidase H2O-forming GN=nox	411.406	437.957	510.035	226.908	203.114	229.123	222.446	230.888	297.657	334.909
Q1J6L7	Serine hydroxymethyltransferase GN=glyA	125.542	180.107	170.44	594.369	478.295	597.89	578.874	718.445	577.398	586.786
Q1J6M1	Peptide chain release factor 1 GN=prfA	238.443	405.505	534.635	403.448	313.704	438.189	406.772	316.332	247.36	267.589
Q1J6M6	Xanthine phosphoribosyltransferase GN=xpt	294.602	213.408	198.576	586.405	644.152	612.934	395.247	394.981	451.993	507.89
Q1J6M8	Glycine betaine transport system permease protein / Glycine betaine-binding protein GN=MGAS10750_Spy1005	424.668	341.253	394.474	519.528	537.128	588.319	290.605	292.993	244.154	222.827
Q1J6M9	Glycine betaine transport ATP-binding protein GN=proV	244.859	308.024	288.153	462.23	272.212	438.256	208.651	94.6837	486.278	667.603
Q1J6N2	Phosphate acetyltransferase GN=pta	435.268	402.019	426.011	264.952	277.361	261.56	237.59	272.218	354.455	367.303
Q1J6N4	NAD kinase GN=nadK	237.377	153.6	234.522	634.656	572.217	661.652	1135.71	952.235	324.949	340.328
Q1J6N5	GTP pyrophosphokinase-like protein GN=MGAS10750_Spy0998	434.932	387.618	338.487	159.13	184.302	149.31	342.138	360.973	451.854	521.908
Q1J6N6	Organic phosphate binding CYTH family protein GN=MGAS10750_Spy0997	286.175	281.322	272.014	297.902	334.468	275.519	157.203	201.254	604.432	692.53
Q1J6N7	Putative ribose-phosphate pyrophosphokinase GN=prs	474.762	436.244	416.201	233.543	184.603	225.502	284.823	282.641	312.189	385.87
Q1J6N8	Cysteine desulfurase / Selenocysteine lyase GN=nifS2	183.383	223.07	248.634	550.208	477.503	661.224	155.185	150.558	601.157	586.424
Q1J6N9	Hypothetical cytosolic protein GN=MGAS10750_Spy0994	444.036	404.938	429.211	270.05	315.166	273.41	150.512	199.86	374.604	353.237
Q1J6P0	Redox-sensing transcriptional repressor Rex GN=rex	133.443	169.354	147.876	415.641	344.628	375.415	333.324	336.915	741.445	881.595
Q1J6P5	Lipase/Acylhydrolase family protein GN=MGAS10750_Spy0988	392.291	388.213	309.912	255.483	303.306	228.136	742.082	643.954	396.876	357.608
Q1J6P7	Class B acid phosphatase GN=MGAS10750_Spy0986	333.087	304.925	380.848	645.315	615.61	455.2	858.376	794.187	175.818	133.993
Q1J6P8	Zn-dependent alcohol dehydrogenase GN=MGAS10750_Spy0985	359.581	365.209	380.43	291.654	249.975	268.716	914.844	599.853	314.658	332.566
Q1J6Q7	UDP-N-acetylenolpyruvoylglucosamine reductase GN=murB	276.629	316.466	344.315	496.499	444.188	457.078	224.829	219.188	457.541	438.633
Q1J6Q8	2-amino-4-hydroxy-6-hydroxymethyldihydropteridine pyrophosphokinase GN=folK	543.059	492.828	477.529	186.88	173.994	185.836	151.205	203.305	261.574	291.465
Q1J6R0	Dihydropteroate synthase GN=folP	209.31	230.16	263.444	621.203	523.229	589.846	348.523	373.242	475.736	507.332
Q1J6R1	GTP cyclohydrolase 1 GN=folE	163.204	154.516	199.592	580.191	676.31	561.554	874.091	854.287	472.657	462.132
Q1J6R2	Folylpolyglutamate synthase / Dihydrofolate synthase GN=folC1	284.419	232.029	220.288	292.591	414.377	211.666	1051.22	1000.82	532.035	462.565
Q1J6R4	Polysaccharide deacetylase GN=MGAS10750_Spy0969	483.243	384.452	554.458	403.057	310.138	286.667	520.27	470.686	133.373	119.307
Q1J6R5	D-alanyl-D-alanine serine-type carboxypeptidase GN=dacA1	233.104	198.923	198.772	997.507	678.086	972.844	415.954	371.177	322.117	344.598
Q1J6T9	50S ribosomal protein L7/L12 GN=rplL	402.185	474.153	393.872	209.513	180.263	225.419	218.102	207.206	384.495	432.977
Q1J6U0	50S ribosomal protein L10 GN=rplJ	263.117	376.707	334.299	391.671	369.772	417.484	275.284	242.076	437.313	480.104
Q1J6U1	tRNA modification GTPase MnmE GN=mnmE	112.635	117.36	100.635	439.742	299.957	475.418	2320.39	2095.64	389.982	331.174
Q1J6U2	Xaa-His dipeptidase GN=MGAS10750_Spy0941	592.031	549.994	534.411	157.994	170.687	140.735	260.726	267.767	149.925	165.476
Q1J6U3	NAD(P)H-dependent quinone reductase GN=MGAS10750_Spy0940	514.037	460.055	490.407	180.393	166.675	169.539	224.504	245.831	263.976	321.624
Q1J6U5	Succinate-semialdehyde dehydrogenase (NADP+) GN=gabD	545.092	457.172	572.338	225.238	234.554	197.559	374.118	364.358	146.456	139.101
Q1J6U6	Iron(III)-binding protein GN=MGAS10750_Spy0937	303.797	171.985	215.666	699.694	872.324	739.538	543.237	593.057	426.448	266.64
Q1J6U7	Two-component response regulator yesN GN=MGAS10750_Spy0936	439.439	314.346	300.951	549.768	506.976	399.756	293.433	424.027	343.182	350.499
Q1J6V1	PTS system, mannose/fructose family IIB component GN=ptsB	596.495	485.973	554.459	175.246	169.82	165.263	241.005	199.581	178.768	192.238
Q1J6V4	Peptide methionine sulfoxide reductase MsrB GN=msrB	422.602	449.442	619.381	200.048	239.741	205.018	338.38	412.227	191.005	158.611
Q1J6V5	Collagen-like surface protein GN=MGAS10750_Spy0928	487.163	538.924	502.14	228.343	455.968	191.428	180.751	296.598	210.297	132.678
Q1J6V6	Elongation factor 4 GN=lepA	310.576	433.09	440.36	478.269	372.781	582.723	178.71	185.752	245.903	283.368
Q1J6W2	CRISPR-associated endonuclease Cas9 GN=cas9	298.744	279.437	271.03	562.029	455.229	448.357	446.353	412.094	446.243	451.454
Q1J6W4	Haloacid dehalogenase-like hydrolase GN=MGAS10750_Spy0919	487.878	449.931	340.896	321.453	319.77	363.065	476.143	409.235	282.929	267.57
Q1J6W5	Acyl-acyl-carrier protein thioesterase GN=MGAS10750_Spy0918	393.578	353.345	279.469	235.4	219.727	318.148	434.82	537.413	460.541	498.096
Q1J6W8	Phosphoglucosamine mutase GN=glmM	429.168	429.356	409.921	263.326	287.357	260.794	255.196	249.597	359.097	359.553
Q1J6W9	Hypothetical membrane associated protein GN=MGAS10750_Spy0914	606.479	501.44	590.056	250.415	217.33	260.47	248.751	239.529	85.8532	79.0885
Q1J6X1	UDP-N-acetylmuramoylalanyl-D-glutamate--2, 6-diaminopimelate ligase GN=MGAS10750_Spy0912	303.755	261.713	271.589	404.691	379.992	487.901	271.926	266.35	508.681	577.216
Q1J6X2	CobB/CobQ-like glutamine amidotransferase domain GN=MGAS10750_Spy0911	463.763	382.661	375.798	342.381	319.784	345.333	386.206	345.409	315.907	331.406
Q1J6X3	Lipoate--protein ligase GN=lplB	354.729	393.214	427.954	410.109	310.081	410.92	208.916	201.719	325.686	361.765
Q1J6X4	Hyaluronate lyase GN=hylA	397.572	324.52	372.641	505.153	491.066	426.479	763.925	707.855	222.849	188.27
Q1J6X6	Dihydrolipoyl dehydrogenase GN=acoL	443.94	438.307	436.75	270.485	237.572	256.379	194.371	193.369	326.741	366.282
Q1J6X8	Dihydrolipoamide acetyltransferase component of pyruvate dehydrogenase complex GN=acoC	501.551	428.071	428.827	266.8	258.938	298.799	916.491	783.505	141.778	126.892
Q1J6X9	Pyruvate dehydrogenase E1 component beta subunit GN=acoB	216.838	303.026	375.248	540.256	477.667	468.646	254.506	229.816	434.176	437.217
Q1J6Y0	Pyruvate dehydrogenase E1 component alpha subunit GN=acoA	298.368	450.869	438.235	413.969	345.739	426.736	236.785	236.371	312.959	300.551
Q1J6Y1	ABC transporter ATP-binding protein GN=MGAS10750_Spy0902	579.329	516.172	207.909	389.276	377.266	388.534	621.04	732.174	232.104	159.17
Q1J6Y3	Acetyl esterase GN=estA	594.406	531.483	510.565	152.312	150.899	156.578	255.415	235.642	175.658	215.16
Q1J6Y4	Ribonuclease J GN=rnj	475.569	422.565	386.646	182.499	180.805	189.333	467.083	441.51	338.174	379.087
Q1J6Y5	ABC transporter ATP-binding protein GN=MGAS10750_Spy0898	342.967	236.147	267.113	584.928	603.717	465.027	550.462	540.068	325.641	432.986
Q1J6Y8	ABC transporter substrate-binding protein GN=MGAS10750_Spy0895	303.147	279.434	211.762	744.311	658.42	756.661	492.148	516.861	328.056	305.223
Q1J6Z3	7,8-dihydro-8-oxoguanine-triphosphatase GN=MGAS10750_Spy0890	327.394	351.795	510.146	307.082	267.516	292.824	566.034	689.223	225.184	286.817
Q1J6Z4	dTDP-glucose 4,6-dehydratase GN=cpsFQ	175.091	265.208	299.044	648.705	476.586	597.344	352.267	365.137	436.334	477.124
Q1J6Z5	dTDP-4-dehydrorhamnose 3,5-epimerase GN=cpsFP	559.361	502.312	450.025	224.39	201.617	176.104	441.068	413.647	203.275	204.737
Q1J6Z6	Glucose-1-phosphate thymidylyltransferase GN=cpsFO	355.811	444.368	423.384	332.296	250.996	341.963	193.768	172.734	345.849	385.159
Q1J6Z7	Glycine/D-amino acid oxidases family GN=MGAS10750_Spy0827	189.903	259.084	278.733	551.093	415.25	589.555	273.138	310.898	487.677	562.386
Q1J6Z8	NIF3-related protein GN=MGAS10750_Spy0826	409.961	359.158	324.208	226.191	298.786	205.036	541.377	468.251	425.481	451.693
Q1J6Z9	Hypothetical cytosolic protein GN=MGAS10750_Spy0825	499.261	388.663	443.469	239.773	267.775	232.538	356.227	350.185	277.809	334.812
Q1J701	DNA replication protein dnaD GN=dnaD	316.358	304.726	236.303	284.893	317.6	220.275	269.591	181.32	612.337	697.983
Q1J702	Adenine phosphoribosyltransferase GN=apt	279.415	302.547	350.779	374.706	410.74	365.505	229.988	343.587	474.038	499.328
Q1J703	Single-stranded-DNA-specific exonuclease recJ GN=recJ	201.397	262.973	266.103	401.451	351.028	455.036	492.198	513.932	518.042	580.917
Q1J705	Ribonuclease Z GN=rnz	471.818	419.109	427.837	214.191	231.073	196.943	406.151	349.569	307.174	352.302
Q1J707	GTPase HflX GN=hflX	176.88	191.791	187.346	375.074	514.226	483.977	1662.38	1284.89	352.068	395.737
Q1J709	Uncharacterized protein GN=MGAS10750_Spy0815	271.406	207.744	211.776	460.633	481.099	462.267	423.122	448.411	498.851	638.412
Q1J715	SSU ribosomal protein S1P GN=MGAS10750_Spy0809	483.738	426.834	437.857	299.52	256.228	290.951	189.195	190.553	303.857	326.713
Q1J716	Hypothetical cytosolic protein GN=MGAS10750_Spy0808	661.309	495.421	503.366	268.466	227.715	251.236	137.427	151.395	170.068	142.991
Q1J719	Branched-chain-amino-acid aminotransferase GN=bcaT	436.017	475.45	487.781	303.383	243.94	306.894	222.568	208.983	230.701	276.836
Q1J721	DNA topoisomerase 4 subunit B GN=parE	217.092	333.744	805.187	394.093	287.282	454.36	264.025	222.657	118.947	130.188
Q1J723	Dihydroorotase GN=pyrC	400.691	399.645	379.971	191.293	162.253	159.959	165.494	221.236	435.412	558.949
Q1J726	Cystine-binding protein GN=MGAS10750_Spy0798	446.636	369.024	393.601	489.559	440.541	521.2	295.819	311.196	240.951	243.344
Q1J729	Orotidine 5'-phosphate decarboxylase GN=pyrF	280.878	294.803	321.885	440.176	391.226	436.643	1259.25	803.559	279.256	286.334
Q1J730	Uncharacterized protein GN=MGAS10750_Spy0794	311.345	263.87	232.806	341.835	409.297	383.298	633.391	586.458	559.813	474.414
Q1J731	Transcriptional regulators, LysR family GN=cpsY	477.212	444.333	414.77	212.562	156.444	147.009	222.838	203.652	394.561	399.827
Q1J733	Purine nucleoside phosphorylase DeoD-type GN=deoD	581.472	515.235	599.298	166.367	133.074	153.035	333.906	268.908	119.63	130.635
Q1J734	Purine nucleoside phosphorylase GN=punA	448.594	350.541	379.648	234.595	229.189	207.188	549.712	498.679	354.482	408.368
Q1J736	Phosphopentomutase GN=deoB	587.44	507.769	671.211	114.818	122.831	97.771	176.201	179.489	120.503	134.748
Q1J737	Ribose-5-phosphate isomerase A GN=rpiA	315.499	333.761	309.812	462.507	372.237	442.291	475.674	411.395	384.954	427.09
Q1J738	ATP-dependent endopeptidase clp ATP-binding subunit clpL GN=clpL	188.873	236.139	272.62	672.243	481.135	787.468	296.152	258.945	448.99	478.309
Q1J739	Uncharacterized protein GN=MGAS10750_Spy0785	145.586	106.507	101.587	673.602	713.315	639.356	1840.83	1625.86	333.747	272.525
Q1J740	Probable GTP-binding protein EngB GN=engB	128.243	166.963	163.569	673.272	627.4	559.587	593.644	685.746	542.79	571.189
Q1J741	ATP-dependent Clp protease ATP-binding subunit ClpX GN=clpX	223.794	304.135	352.163	646.309	515.811	692.804	337.46	261.503	338.364	355.811
Q1J743	Dihydrofolate reductase GN=dyr	196.739	255.3	228.425	387.317	347.767	351.425	227.807	341.319	633.328	722.707
Q1J744	Thymidylate synthase GN=thyA	327.83	353.778	284.589	689.905	607.604	595.352	481.542	549.485	318.882	191.199
Q1J745	Hydroxymethylglutaryl-CoA synthase GN=mvaS1	1189.31	118.656	140.545	275.065	382.123	246.814	219.184	380.436	371.978	361.544
Q1J747	Isopentenyl-diphosphate delta-isomerase GN=fni	394.113	334.482	278.095	360.994	340.971	331.996	452.327	512.237	410.769	460.422
Q1J748	Phosphomevalonate kinase GN=mvaK2	214.053	218.651	187.98	334.491	302.013	399.993	174.585	141.873	727.92	823.752
Q1J750	Mevalonate kinase GN=mvaK1	221.315	215.212	208.845	202.965	161.527	213.109	362.754	287.713	705.574	912.521
Q1J751	Two-component system histidine kinase GN=sptS	376.845	286.02	255.246	205.005	154.414	189.647	356.119	506.202	538.089	693.112
Q1J755	Peptide deformylase GN=fms	392.731	334.174	316.233	346.58	249.093	271.994	652.311	528.685	390.938	434.138
Q1J759	ABC transporter ATP-binding protein uup GN=MGAS10750_Spy0765	296.396	451.38	472.42	488.61	393.19	429.033	168.797	140.087	272.393	273.418
Q1J760	CCA-adding enzyme GN=cca	226.238	320.404	295.596	388.737	388.027	416.565	449.345	338.284	527.13	499.989
Q1J761	DegV family protein GN=MGAS10750_Spy0763	445.686	592.915	588.713	202.318	71.3208	174.074	50.8613	75.0199	216.775	221.149
Q1J762	Hypothetical cytosolic protein GN=MGAS10750_Spy0762	508.711	451.937	465.522	247.122	409.964	284.234	404.94	382.497	213.932	165.428
Q1J765	Uncharacterized protein GN=mac	456.594	704.553	610.995	106.878	91.2808	99.4922	424.353	439.39	59.5393	41.6817
Q1J769	N-acetylmuramidase GN=mur1-2	171.929	177.6	229.121	1307.43	932.724	1370.26	213.922	179.897	174.999	199.718
Q1J771	PTS system, fructose-specific IIABC component GN=fruA	592.541	502.222	492.79	285.245	275.107	262.524	238.657	207.096	156.555	158.115
Q1J772	Tagatose-6-phosphate kinase GN=fruB	280.071	328.437	376.183	494.302	428.621	482.396	373.183	324.841	337.53	399.184
Q1J773	Fructose repressor GN=fruR	140.549	285.332	353.681	730.873	578.586	674.658	277.396	311.237	353.133	393.221
Q1J774	2-dehydropantoate 2-reductase GN=apbA	420.523	476.456	503.867	237.036	171.283	224.335	243.986	219.199	284.16	306.556
Q1J778	Ribosome maturation factor RimM GN=rimM	417.873	386.511	375.093	327.992	275.169	299.696	203.624	151.714	403.805	440.072
Q1J781	Hypothetical cytosolic protein GN=MGAS10750_Spy0743	403.607	489.219	525.769	270.203	324.741	278.897	220.538	246.399	222.941	224.933
Q1J782	Cell surface protein GN=MGAS10750_Spy0742	519.228	426.197	508.981	332.56	281.358	325.434	597.155	523.297	113.276	110.667
Q1J786	30S ribosomal protein S16 GN=rpsP	359.11	473.615	480.659	156.893	142.058	151.533	166.152	184.269	355.407	452.143
Q1J787	Uncharacterized protein GN=MGAS10750_Spy0737	91.8268	93.6105	100.08	1170.92	933.737	1318.48	707.677	531.831	336.066	316.975
Q1J789	ABC transporter ATP-binding protein GN=MGAS10750_Spy0735	237.562	182.382	179.273	435.587	777.718	358.057	290.94	498.07	686.624	564.841
Q1J790	Periplasmic component of efflux system GN=MGAS10750_Spy0734	209.156	283.1	246.459	938.698	707.408	935.756	267.871	244.108	314.61	296.029
Q1J791	Carbamoyl-phosphate synthase large chain GN=carB	113.567	230.018	170.255	406.719	413.401	623.82	1511.33	1114.74	446.173	405.522
Q1J796	Bifunctional protein PyrR GN=pyrR	364.761	402.596	434.971	293.476	304.232	278.723	251.356	283.196	381.546	362.435
Q1J799	Transcriptional regulators, LysR family GN=MGAS10750_Spy0725	516.276	441.844	418.94	276.086	315.498	347.585	464.686	430.255	226.954	200.092
Q1J7A0	50S ribosomal protein L27 GN=rpmA	317.724	452.033	384.017	299.694	258.994	284.706	138.96	144.632	476.231	424.805
Q1J7A2	50S ribosomal protein L21 GN=rplU	358.356	505.765	477.255	202.969	117.297	213.724	105.115	100.299	332.267	436.677
Q1J7A4	Capsule biosynthesis protein capA GN=capA	469.262	324.28	335.754	427.395	671.785	576.365	382.173	359.537	289.392	209.685
Q1J7A6	Cysteine desulfurase / Selenocysteine lyase GN=nifS1	140.742	177.313	178.178	413.113	334.099	459.281	292.968	280.442	691.961	851.307
Q1J7A7	Uncharacterized protein GN=MGAS10750_Spy0717	261.958	226.605	217.986	823.462	740.535	609.495	569.492	833.278	392.304	243.826
Q1J7A9	Glutathione reductase GN=gor	533.941	473.053	503.642	188.124	198.591	199.226	329.566	311.279	206.182	241.477
Q1J7B1	UPF0342 protein MGAS10750_Spy0713 GN=MGAS10750_Spy0713	406.456	519.254	570.174	137.853	175.71	190.302	68.0801	76.7612	341.917	255.15
Q1J7B3	3-dehydroquinate dehydratase GN=aroD	335.665	378.228	470.303	415.058	320.605	403.787	333.121	332.287	250.088	325.809
Q1J7B4	Methyltransferase GN=MGAS10750_Spy0710	157.97	264.08	259.637	653.217	587.64	541.586	339.621	217.533	423.091	589.873
Q1J7B5	Sulfatase family protein GN=MGAS10750_Spy0709	520.035	400.6	438.405	495.961	464.825	478.084	342.682	334.475	150.055	127.551
Q1J7B6	50S ribosomal protein L20 GN=rplT	297.839	258.236	255.09	282.417	403.188	291.73	368.998	405.302	621.247	590.557
Q1J7B7	50S ribosomal protein L35 GN=rpmI	422.851	390.774	421.509	283.559	254.842	271.197	162.466	154.461	417.207	396.091
Q1J7B8	Translation initiation factor IF-3 GN=infC	351.047	406.246	410.85	345.556	326.222	386.671	117.628	128.993	365.281	417.342
Q1J7B9	Cytidylate kinase GN=cmk	396.402	381.545	441.035	252.58	258.141	264.502	536.74	498.713	305.966	323.847
Q1J7C3	Peptidase T GN=pepT	468.647	423.953	498.54	208.593	254.18	210.425	405.495	401.251	252.055	258.736
Q1J7C8	Phosphoglycerol transferase GN=MGAS10750_Spy0696	307.023	191.963	195.598	679.382	778.294	704.553	651.51	694.551	359.267	328.994
Q1J7D0	Glycosyltransferase GN=rgpEc	131.262	231.767	246.204	629.56	359.68	582.155	303.913	167.224	548.722	675.66
Q1J7D1	Polysaccharide export ATP-binding protein GN=rgpDc	254.349	242.586	242.595	428.778	595.815	450.977	469.284	554.556	519.011	483.83
Q1J7D5	dTDP-4-dehydrorhamnose reductase GN=rmlD	456.345	463.869	462.273	209.38	319.137	196.057	188.152	271.099	302.129	305.358
Q1J7D6	Hypothetical cytosolic protein GN=MGAS10750_Spy0688	423.244	476.64	506.504	321.269	214.396	255.999	275.517	247.239	230.29	261.675
Q1J7D7	RNA polymerase sigma factor SigA GN=rpoD	445.809	419.82	434.971	310.375	306.137	283.295	230.071	197.204	371.853	290.201
Q1J7E1	Large-conductance mechanosensitive channel GN=mscL	117.677	117.711	87.7097	682.433	499.916	741.006	1973.71	1786.8	248.098	331.45
Q1J7E3	Arginine-binding protein GN=MGAS10750_Spy0681	305.219	358.35	422.972	669.168	602.393	676.237	95.7486	101.868	253.799	235.769
Q1J7E4	ATP-dependent helicase/nuclease subunit A GN=addA	343.666	401.561	362.822	213.172	222.955	226.073	705.076	618.176	382.547	382.485
Q1J7E5	ATP-dependent helicase/deoxyribonuclease subunit B GN=rexB	406.206	403.435	368.339	213.377	456.041	207.708	202.906	296.47	438.259	395.052
Q1J7E6	Neutral zinc metallopeptidase family GN=MGAS10750_Spy0678	427.794	347.79	443.132	419.739	339.938	396.214	1010.1	862.124	120.424	110.007
Q1J7E8	ABC transporter permease protein GN=MGAS10750_Spy0676	305.007	318.923	365.924	669.285	576.535	1017.03	99.1999	95.2038	186.788	288.347
Q1J7F0	Salt-stress induced protein GN=MGAS10750_Spy0674	531.662	529.126	449.026	203.145	120.287	206.719	269.531	212.536	256.303	278.864
Q1J7F1	Phenylalanine--tRNA ligase beta subunit GN=pheT	179.077	232.139	221.831	474.522	368.337	467.725	644.339	520.669	547.677	603.542
Q1J7F2	Phenylalanine--tRNA ligase alpha subunit GN=pheS	347.767	332.085	319.256	389.058	318.826	375.002	464.304	461.08	438.805	410.709
Q1J7F6	UDP-N-acetylglucosamine 1-carboxyvinyltransferase GN=murA	314.575	387.371	390.477	452.057	450.018	566.552	189.46	309.617	324.396	303.07
Q1J7F9	ATP synthase subunit beta GN=atpD	549.059	488.906	511.619	208.913	265.273	198.467	251.045	287.38	201.639	190.448
Q1J7G0	ATP synthase gamma chain GN=atpG	453.004	401.594	340.404	224.88	347.81	241.03	332.248	322.103	411.499	400.445
Q1J7G1	ATP synthase subunit alpha GN=atpA	586.403	550.885	505.782	152.618	143.566	148.975	183.869	166.588	204.432	224.853
Q1J7G2	ATP synthase subunit delta GN=atpH	368.074	329.958	294.429	147.525	242.895	165.549	482.528	429.208	643.562	495.697
Q1J7G3	ATP synthase subunit b GN=atpF	320.931	223.357	247.681	374.668	697.449	537.656	726.588	743.677	396.063	369.354
Q1J7G8	Diacylglycerol kinase family protein GN=MGAS10750_Spy0656	268.754	229.947	231.899	355.836	489.705	357.016	321.475	413.631	575.414	642.332
Q1J7G9	DNA ligase GN=ligA	256.03	254.726	299.143	472.63	437.912	540.526	559.501	545.424	439.301	426.572
Q1J7H1	Endonuclease/Exonuclease/phosphatase family protein GN=MGAS10750_Spy0653	575.987	420.676	473.208	471.727	355.963	429.854	365.7	340.462	105.422	96.5587
Q1J7I1	Extracellular matrix binding protein GN=epf	406.063	340.387	361.604	495.585	455.773	538.202	680.179	603.944	207.977	206.281
Q1J7I5	Enolase GN=eno	573.635	494.35	585.737	165.084	177.428	139.563	282.695	288.831	150.227	156.861
Q1J7I8	DNA gyrase subunit B GN=gyrB	154.452	167.505	153.964	909.084	811.216	977.327	350.054	274.89	432.701	466.825
Q1J7J0	50S ribosomal protein L19 GN=rplS	314.328	288.628	300.795	533.887	520.885	556.8	344.852	384.019	366.907	414.894
Q1J7J3	Flavodoxin GN=MGAS10750_Spy0631	262.293	443.178	736.639	272.247	238.932	317.615	169.614	145.478	193.709	170.221
Q1J7J4	Phosphoesterase, DHH family protein GN=MGAS10750_Spy0630	535.563	491.59	471.913	235.795	248.855	236.663	507.505	432.299	165.726	167.347
Q1J7J5	50S ribosomal protein L31 type B GN=rpmE2	277.683	347.226	253.346	279.434	254.669	248.976	912.726	700.142	479.842	481.298
Q1J7J6	Galactosamine-6-phosphate deaminase (Isomerizing) GN=agaS	221.011	219.102	169.885	619.155	546.291	681.227	430.032	436.708	528.774	527.058
Q1J7K0	High-affinity zinc uptake system protein znuA / hypothetical exported protein GN=MGAS10750_Spy0624	392.575	330.31	347.827	576.244	454.129	537.754	810.4	668.978	181.444	191.676
Q1J7K1	Dipeptidase GN=pepD	377.044	311.169	308.629	225.867	235.554	210.503	730.689	647.123	410.608	506.025
Q1J7K4	Nucleotide-binding protein MGAS10750_Spy0557 GN=MGAS10750_Spy0557	222.425	286.286	293.461	386.348	349.59	478.111	123.718	184.318	557.101	633.042
Q1J7K5	Asparagine--tRNA ligase GN=asnS	234.353	300.957	271.166	589.03	574.898	680.924	623.121	555.486	361.48	315.206
Q1J7K8	(R,R)-butanediol dehydrogenase / Acetoin dehydrogenase GN=MGAS10750_Spy0553	182.395	280.881	289.335	358.773	371.717	355.208	477.426	379.366	541.912	616.21
Q1J7K9	Hydroxyacylglutathione hydrolase GN=MGAS10750_Spy0552	429.273	338.606	349.823	216.487	257.606	233.859	406.934	386.802	426.709	479.547
Q1J7L1	Cell division ATP-binding protein ftsE GN=ftsE	160.576	171.016	155.464	552.971	423.599	583.521	489.051	469.998	585.578	714.559
Q1J7L2	Peptide chain release factor 2 GN=prfB	292.027	429.441	430.01	386.304	239.9	374.178	195.49	181.209	341.907	421.745
Q1J7L4	Beta-phosphoglucomutase / Glucose-1-phosphate phosphodismutase GN=MGAS10750_Spy0547	290.893	309.211	336.171	287.079	343.911	336.531	298.633	307.791	484.489	562.756
Q1J7L7	Galactose-6-phosphate isomerase LacB subunit GN=MGAS10750_Spy0544	409.379	368.028	381.032	306.25	408.435	280.409	460.475	552.141	328.186	319.995
Q1J7M5	Transcriptional regulator, LacI family GN=regR	308.145	308.422	294.657	332.971	559.76	404.395	315.784	357.77	493.541	456.209
Q1J7M6	Calcium-transporting ATPase GN=pacL	156.137	170.037	121.053	810.332	453.558	1155.54	1189.54	944.144	293.657	340.706
Q1J7M7	Hypothetical cytosolic protein GN=MGAS10750_Spy0534	350.352	461.578	378.69	261.48	371.977	385.949	229.35	315.899	307.106	386.967
Q1J7N0	Hydrolase GN=MGAS10750_Spy0531	166.468	264.281	302.891	422.863	352.465	362.106	720.979	553.11	470.188	560.085
Q1J7N3	Triosephosphate isomerase GN=tpiA	506.502	468.951	624.914	192.442	220.414	184.382	219.669	244.748	160.567	163.58
Q1J7N4	Elongation factor Tu GN=tuf	287.7	404.435	452.647	415.766	410.955	463.57	228.258	238.506	298.092	318.188
Q1J7N7	Phosphoenolpyruvate carboxylase GN=ppc	137.563	225.436	217.322	323.905	315.768	391.697	1731.94	1301.93	443.833	387.419
Q1J7N8	Oligoendopeptidase F GN=pepF	549.918	409.34	474.21	227.335	237.312	180.199	399.921	400.165	250.882	250.732
Q1J7N9	Glutathione peroxidase GN=MGAS10750_Spy0522	424.466	438.252	509.146	327.069	314.191	301.632	95.4088	124.591	265.559	292.299
Q1J7P0	Hypothetical exported protein GN=MGAS10750_Spy0521	257.888	285.27	262.561	741.001	667.422	963.052	387.547	343.275	288.308	275.345
Q1J7P2	N-acetylmuramoyl-L-alanine amidase GN=MGAS10750_Spy0519	571.148	435.048	506.106	270.951	364.698	265.866	460.216	488.888	127.951	105.801
Q1J7P5	Phosphoglycerate mutase family protein GN=MGAS10750_Spy0516	175.009	151.668	147.466	381.559	495.008	303.012	362.55	425.611	778.906	793.241
Q1J7P6	Haloacid dehalogenase-like hydrolase GN=MGAS10750_Spy0515	274.962	257.3	237.49	441.019	582.158	413.91	510.493	949.755	448.765	408.341
Q1J7P7	Lysine--tRNA ligase GN=lysS	220.387	276.35	274.512	568.394	546.244	500.081	1118.63	724.423	327.201	315.804
Q1J7P9	Hypothetical cytosolic protein GN=MGAS10750_Spy0512	460.695	516.526	579.171	174.481	239.816	197.367	456.695	400.689	141.068	130.174
Q1J7Q0	Peptidase family U32 GN=MGAS10750_Spy0511	245.75	247.096	321.758	494.363	510.468	415.819	1043.03	997.777	333.288	275.495
Q1J7Q1	Peptidase family U32 GN=MGAS10750_Spy0510	267.033	282.013	210.444	665.203	503.778	480.035	620.856	445.579	407.948	475.527
Q1J7Q3	Hypothetical exported protein GN=MGAS10750_Spy0508	294.401	244.47	222.476	426.941	643.827	408.783	568.665	549.519	525.53	447.982
Q1J7Q6	HPr kinase/phosphorylase GN=ptsK	440.64	338.729	314.797	257.718	309.326	241.25	588.32	541.523	382.665	432.108
Q1J7Q9	Transcription accessory protein GN=MGAS10750_Spy0502	210.196	203.793	216.108	584.51	687.474	721.771	429.212	422.576	474.609	476.972
Q1J7R2	Hypothetical membrane spanning protein GN=MGAS10750_Spy0499	425.931	424.928	542.432	550.046	452.058	539.435	221.722	186.655	101.457	90.1906
Q1J7R7	Signal recognition particle receptor FtsY GN=ftsY	288.504	312.713	296.079	353.003	308.426	378.874	441.676	380.285	481.085	537.995
Q1J7R9	Hydrolase GN=MGAS10750_Spy0492	364.324	348.436	377.369	349.315	401.08	376.835	291.47	290.134	377.4	407.474
Q1J7T4	Plasmid stabilization system toxin protein GN=MGAS10750_Spy0477	262.456	286.399	156.342	228.771	187.166	301.707	1643.35	1257.05	414.573	471.04
Q1J7U4	Glycosyltransferase involved in cell wall biogenesis GN=MGAS10750_Spy0467	222.016	326.582	308.963	396.896	370.921	394.217	366.176	332.629	460.07	563.25
Q1J7V3	Ribonuclease 3 GN=rnc	291.13	259.319	235.056	300.912	371.241	304.922	273.389	268.341	635.517	673.303
Q1J7V6	Two-component response regulator VicR GN=vicR	382.462	314.097	367.365	326.069	366.404	341.666	762.687	697.081	314.379	313.882
Q1J7W3	Dihydroxyacetone kinase GN=MGAS10750_Spy0448	498.201	501.251	666.61	165.75	134.745	137.93	131.849	135.069	157.302	184.492
Q1J7W4	Dihydroxyacetone kinase GN=MGAS10750_Spy0447	411.768	484.369	620.817	250.776	141.482	188.483	76.6682	55.4328	249.329	258.565
Q1J7X1	Threonine--tRNA ligase GN=thrS	315.575	414.873	404.901	331.63	274.586	322.882	230.099	217.485	398.686	425.142
Q1J7X2	1,2-diacylglycerol 3-glucosyltransferase GN=MGAS10750_Spy0439	357.883	325.707	307.378	327.756	268.064	311.286	428.428	317.287	399.316	579.305
Q1J7X4	Catabolite control protein A GN=ccpA	337.661	322.872	313.708	534.976	380.401	507.337	191.806	189.997	428.42	444.157
Q1J7X5	Xaa-Pro aminopeptidase GN=pepQ	428.712	414.823	462.296	278.281	294.717	254.722	401.581	390.686	268.889	289.898
Q1J7X6	NAD(P)H-dependent quinone reductase GN=MGAS10750_Spy0435	496.847	412.96	412.54	222.406	243.228	197.991	515.474	483.834	287.427	304.269
Q1J7X7	Lactoylglutathione lyase GN=gloA	470.266	515.171	816.682	131.446	77.5216	121.772	119.419	130.249	68.5815	81.6806
Q1J7Y1	Pyrrolidone-carboxylate peptidase GN=pcp	370.574	340.209	392.369	322.071	542.428	327.83	351.234	490.382	368.09	307.37
Q1J7Y3	SsrA-binding protein GN=smpB	460.962	429.729	380.95	148.741	210.143	157.177	337.929	405.661	418.779	386.358
Q1J7Y4	Ribonuclease R GN=rnr	503.103	349.265	320.498	254.638	417.053	353.217	502.819	490.062	340.341	331.213
Q1J7Y8	ATPase GN=MGAS10750_Spy0423	388.602	361.62	309.945	215.964	202.762	186.8	201.51	217.513	516.566	615.369
Q1J7Z0	Formamidopyrimidine-DNA glycosylase GN=mutM	90.5879	104.256	114.252	425.588	250.309	469.63	906.249	918.177	661.882	813.925
Q1J7Z6	Uncharacterized protein GN=MGAS10750_Spy0415	131.84	180.724	210.585	1177.35	781.787	1188.76	812.146	739.045	170.762	162.56
Q1J822	GTPase Era GN=era	175.744	210.848	216.583	701.638	508.086	483.86	342.521	354.827	568.109	585.236
Q1J825	Uracil DNA glycosylase superfamily protein GN=MGAS10750_Spy0386	212.128	267.963	287.394	349.822	359.206	361.578	251.765	203.532	593.682	672.71
Q1J826	PhoH protein GN=phoH	439.134	429.769	416.156	320.23	395.067	339.257	208.72	284.373	284.641	302.205
Q1J827	Myosin-crossreactive antigen GN=MGAS10750_Spy0384	489.933	402.646	395.125	215.178	240.806	192.97	395.373	391.023	336.797	370.906
Q1J828	Surface antigen GN=MGAS10750_Spy0383	461.559	547.936	560.951	356.685	280.811	383.012	256.183	281.162	84.675	69.6995
Q1J830	Peptide methionine sulfoxide reductase MsrA GN=msrA2	506.519	612.272	766.907	96.8255	42.1031	83.9446	72.1835	27.5412	89.1921	70.5895
Q1J831	S1 RNA binding domain GN=MGAS10750_Spy0380	246.829	295.759	300.568	499.926	500.879	557.074	221.382	330.542	453.931	467.003
Q1J832	Ribosome-recycling factor GN=frr	480.558	413.137	583.436	205.71	235.721	206.084	208.552	245.692	279.526	207.665
Q1J833	Uridylate kinase GN=pyrH	214.4	348.489	409.713	395.384	217.988	506.235	58.542	50.5737	520.401	499.631
Q1J834	50S ribosomal protein L1 GN=rplA	399.418	320.034	341.735	406.574	371.113	419.441	143.134	158.289	439.517	453.667
Q1J835	50S ribosomal protein L11 GN=rplK	374.947	511.87	565.74	221.722	286.812	220.801	292.837	344.076	206.236	192.564
Q1J838	Peptidyl-prolyl cis-trans isomerase GN=MGAS10750_Spy0373	487.955	392.593	544.139	432.763	360.413	364.001	255.308	244.021	161.289	157.797
Q1J841	Manganese-binding protein GN=mtsA	383.884	297.147	299.224	566.347	404.03	549.131	614.012	513.799	295.688	331.338
Q1J842	Iron-dependent repressor GN=scaR	260.064	262.026	252.795	245.238	259.001	220.521	289.177	270.891	650.021	758.786
Q1J843	Uncharacterized protein GN=MGAS10750_Spy0368	441.619	555.109	575.032	279.419	320.714	234.385	261.78	183.765	145.924	117.218
Q1J844	5'-methylthioadenosine/S-adenosylhomocysteine nucleosidase GN=pfs	547.397	513.256	432.967	235.671	161.853	208.645	370.608	298.067	213.205	264.989
Q1J846	ADP-ribose pyrophosphatase GN=MGAS10750_Spy0365	485.798	458.907	487.143	227.318	326.833	245.584	266.928	292.904	234.79	242.316
Q1J847	Bifunctional protein GlmU GN=glmU	486.598	392.926	355.631	258.475	387.229	235.615	636.78	693.384	284.197	257.211
Q1J849	NAD-dependent oxidoreductase GN=MGAS10750_Spy0362	375.831	324.91	313.516	246.37	281.382	249.788	422.693	424.191	446.933	544.491
Q1J850	Short chain dehydrogenase GN=MGAS10750_Spy0361	210.462	225.174	279.659	511.657	970.134	718.723	370.167	377.965	375.16	384.879
Q1J854	Uncharacterized protein GN=MGAS10750_Spy0357	380.389	622.914	781.209	99.2884	145.476	85.269	238.311	250.705	56.4769	41.1978
Q1J856	Hypothetical membrane associated protein GN=MGAS10750_Spy0355	413.108	597.865	687.297	164.295	177.196	148.449	137.459	179.917	124.737	106.813
Q1J857	Uncharacterized protein GN=MGAS10750_Spy0354	557.875	484.465	762.64	145.289	141.306	91.0453	175.189	185.406	83.1313	62.8636
Q1J860	Ribonucleoside-diphosphate reductase GN=nrdE1	305.555	227.244	281.267	464.955	716.561	437.958	336.139	633.021	523.403	346.339
Q1J864	Methionine--tRNA ligase GN=metS	144.233	217.055	242.648	618.592	532.583	499.4	354.341	427.743	553.765	575.889
Q1J871	Interleukin-8 protease GN=spyCEP	720.794	513.043	626.294	142.95	182.987	106.801	174.176	177.167	81.6258	63.7887
Q1J872	Endopeptidase lactocepin GN=MGAS10750_Spy0339	541.735	591.039	625.968	170.004	171.447	141.986	215.792	222.371	90.5872	86.4781
Q1J874	Exodeoxyribonuclease III GN=exoA	363	266.927	289.123	301.096	730.223	307.521	459.266	649.989	466.642	363.491
Q1J875	Arsenate reductase family protein GN=MGAS10750_Spy0335	313.97	308.22	311.225	352.352	329.855	361.465	116.015	187.939	533.741	583.487
Q1J877	Copper homeostasis protein CutC GN=cutC	573.412	514.211	538.807	179.297	169.346	160.606	320.386	324.155	158.355	167.28
Q1J885	Thymidylate kinase GN=tmk	90.6926	125.154	117.672	170.511	298.969	170.519	3447.58	2507.88	287.333	266.497
Q1J887	ATP-dependent Clp protease proteolytic subunit GN=clpP	91.9121	84.9224	137.852	180.51	263.728	178.578	4050.2	3343.6	56.6212	102.979
Q1J888	Uracil phosphoribosyltransferase GN=upp	423.642	416.191	406.965	268.158	232.606	246.045	162.438	167.587	364.555	450.483
Q1J890	UDP-N-acetylmuramoyl-L-alanyl-D-glutamate--L-lysine ligase GN=murE	150.456	301.746	383.856	530.172	485.005	507.304	51.2868	58.9458	487.784	525.577
Q1J894	Ferrichrome-binding protein GN=fhuD	460.899	294.032	316.181	505.391	594.336	464.019	655.247	700.107	247.64	205.356
Q1J898	Probable manganese-dependent inorganic pyrophosphatase GN=ppaC	502.017	443.67	486.147	204.043	260.859	208.465	323.269	316.452	244.808	270.249
Q1J899	Pyruvate formate-lyase-activating enzyme GN=pflC	245.915	193.784	221.425	323.55	507.12	306.823	552.377	583.362	601.376	632.289
Q1J8A7	Pseudouridine synthase GN=MGAS10750_Spy0304	444.232	416.688	447.547	251.235	267.597	228.556	236.138	256.754	352.754	337.325
Q1J8B0	Tyrosine recombinase XerD-like GN=MGAS10750_Spy0301	358.394	283.05	251.851	360.528	571.937	366.92	512.552	625.142	481.6	395.384
Q1J8B2	Phosphoesterase GN=MGAS10750_Spy0299	348.996	371.299	470.169	269.461	422.864	301.686	111.17	266.36	336.668	391.68
Q1J8B3	dITP/XTP pyrophosphatase GN=MGAS10750_Spy0298	286.718	387.676	361.458	533.192	412.438	638.427	355.526	305.869	307.631	296.98
Q1J8B4	Glutamate racemase GN=murI	194.657	159.046	125.575	305.227	253.764	254.115	1054.02	1824.72	568.136	565.962
Q1J8B9	23S rRNA methyltransferase GN=MGAS10750_Spy0292	211.773	276.775	239.614	306.386	229.433	316.27	292.982	606.41	592.612	703.537
Q1J8C0	Acylphosphatase GN=MGAS10750_Spy0291	427.528	448.658	385.865	221.222	182.293	215.181	1028.51	976.356	188.818	205.703
Q1J8C3	Transcription elongation factor GreA GN=greA	428.23	651.714	491.017	235.766	250.565	258.24	162.757	194.875	164.878	179.215
Q1J8C4	Endolytic murein transglycosylase GN=mltG	330.647	280.976	329.5	588.25	721.927	563.858	528.159	489.417	281.48	259.198
Q1J8C5	Acetyltransferase, GNAT family GN=MGAS10750_Spy0286	566.636	487.504	308.92	275.042	200.213	260.197	178.501	296.411	304.684	388.346
Q1J8C6	UDP-N-acetylmuramate--L-alanine ligase GN=murC	290.955	384.466	354.323	586.424	404.718	454.631	371.085	327.154	313.047	354.075
Q1J8C8	SWF/SNF family helicase GN=snf	593.512	511.201	564.416	369.517	131.25	352.813	260.122	185.077	70.0847	84.6596
Q1J8C9	GTPase Der GN=der	245.479	230.016	361.198	332.004	809.818	416.032	297.281	419.872	475.309	414.589
Q1J8D1	Replicative DNA helicase GN=dnaB	204.829	236.394	238.345	489.518	429.995	327.813	584.061	599.008	575.362	550.541
Q1J8D3	Transmembrane histidine kinase CsrS GN=covS	157.729	99.623	96.6	331.015	361.836	358.043	3155.28	2643.2	216.427	181.958
Q1J8D4	Response regulator CsrR GN=covR	428.333	361.31	373.012	303.341	442.035	290.421	309.185	373.578	385.627	345.587
Q1J8D5	Hypothetical cytosolic protein GN=MGAS10750_Spy0276	285.616	235.414	289.421	346.184	427.46	376.479	1311.75	897.649	478.612	260.701
Q1J8D8	Ribosomal RNA small subunit methyltransferase G GN=rsmG	279.767	272.96	273.569	234.929	311.032	261.207	492.349	392.892	583.305	633.656
Q1J8E0	Potassium uptake protein ktrA GN=MGAS10750_Spy0271	210.23	227.109	204.49	434.585	325.901	416.868	816.526	747.154	509.283	589.823
Q1J8E4	Methionine import ATP-binding protein MetN GN=metN	195.272	216.203	211.614	353.028	262.635	319.636	421.226	424.882	625.751	796.047
Q1J8E5	Lipoprotein GN=MGAS10750_Spy0266	414.17	369.021	475.773	474.95	476.357	499.868	413.589	468.355	142.286	158.227
Q1J8E6	ABC transporter substrate-binding protein GN=MGAS10750_Spy0265	430.928	366.523	492.62	414.417	341.204	422.432	577.501	566.642	157.16	152.068
Q1J8E7	Probable transcriptional regulatory protein MGAS10750_Spy0264 GN=MGAS10750_Spy0264	456.608	485.576	535.979	249.305	205.371	251.412	226.905	201.24	210	249.957
Q1J8F3	Hydrolase GN=MGAS10750_Spy0258	520.1	386.964	383.699	322.649	471.064	267.614	465.689	410.217	265.203	249.807
Q1J8F5	Hypothetical RNA binding protein GN=MGAS10750_Spy0256	468.511	368.216	398.133	207.896	217.035	177.721	434.342	456.906	387.99	379.897
Q1J8F6	GTP-binding protein GN=MGAS10750_Spy0255	181.013	222.543	222.955	438.842	446.308	520.904	786.604	746.991	510.378	509.132
Q1J8G1	Oligopeptide transport ATP-binding protein oppF GN=oppF	282.185	302.417	313.6	349.714	366.563	561.63	617.403	424.655	438.195	410.562
Q1J8G2	Oligopeptide transport ATP-binding protein oppD GN=oppD	239.795	261.637	243.863	438.853	550.433	438.408	492.447	443.41	488.664	539.348
Q1J8G4	Oligopeptide transport system permease protein oppB GN=oppB	170.632	192.997	276.75	943.043	1101.37	843.928	269.774	328.174	309.904	268.741
Q1J8G5	Oligopeptide-binding protein oppA GN=oppA	407.15	348.218	404.198	624.268	546.601	646.923	293.173	273.052	195.585	185.798
Q1J8G6	D-alanyl-D-alanine serine-type carboxypeptidase GN=dacA2	427.167	371.39	382.317	576.623	446.74	576.479	295.9	298.975	231.943	223.246
Q1J8G7	D-alanyl-D-alanine carboxypeptidase GN=MGAS10750_Spy0244	524.777	449.439	410.863	375.563	332.826	357.457	337.348	320.825	213.491	212.482
Q1J8G8	ABC transporter-associated protein sufB GN=MGAS10750_Spy0243	456.425	410.651	365.228	351.166	430.73	392.448	371.584	313.525	295.838	282.394
Q1J8H0	Cysteine desulfurase GN=nifS3	351.207	380.096	365.518	715.625	658.715	1008.51	88.1761	62.8202	116.226	190.13
Q1J8H1	SufD protein GN=MGAS10750_Spy0240	533.369	552.644	448.729	243.248	165.951	164.656	460.023	402.982	193.077	186.012
Q1J8H2	ATP-dependent transporter sufC GN=MGAS10750_Spy0239	210.708	290.723	287.109	746.33	495.037	591.005	553.866	400.806	380.061	371.461
Q1J8H5	Adapter protein MecA GN=mecA	384.635	380.403	670.975	258.89	191.407	232.491	303.333	455.741	182.521	185.274
Q1J8H8	Hypothetical membrane spanning protein GN=MGAS10750_Spy0233	289.968	216.549	218.179	720.777	792.753	787.971	500.727	582.537	348.974	295.301
Q1J8I0	ABC transporter amino acid-binding protein / Amino acid ABC transporter permease protein GN=MGAS10750_Spy0231	517.604	388.735	395.473	399.808	335.748	410.147	780.343	690.317	140.021	136.606
Q1J8I3	Glyceraldehyde-3-phosphate dehydrogenase GN=plr	526.764	485.916	472.684	173.304	151.926	158.393	286.733	270.903	249.527	308.027
Q1J8I4	Elongation factor G GN=fusA	301.286	435.709	471.014	330.167	294.255	344.041	208.004	242.25	333.586	345.99
Q1J8I5	30S ribosomal protein S7 GN=rpsG	247.926	254.313	229.458	379.516	390.422	284.302	263.885	287.957	657.244	677.022
Q1J8I6	30S ribosomal protein S12 GN=rpsL	232.608	204.041	206.809	498.682	522.916	562.414	544.873	514.838	492.235	570.462
Q1J8I7	Surface exclusion protein GN=prgA	350.043	325.494	380.272	735.271	596.418	753.226	239.009	263.526	215.297	192.501
Q1J8I8	Pur operon repressor GN=purR	175.425	174.488	159.605	312.509	373.388	345.849	450.502	382.462	691.61	862.956
Q1J8I9	CMP-binding factor GN=cbf	524.327	481.74	436.765	171.892	170.844	160.922	327.023	370.387	288.055	295.651
Q1J8J1	Thiamin pyrophosphokinase GN=MGAS10750_Spy0220	317.745	170.108	190.327	370.449	579.618	365.146	1223.57	1812.75	339.606	282.966
Q1J8J2	Ribulose-phosphate 3-epimerase GN=rpe	369.904	311.458	297.018	234.112	332.867	231.986	486.524	506.774	460.375	537.44
Q1J8J3	Small ribosomal subunit biogenesis GTPase RsgA GN=rsgA	384.871	381.977	361.06	411.228	468.148	417.806	416.386	425.529	303.036	294.873
Q1J8J4	Ribosomal RNA small subunit methyltransferase A GN=rsmA	284.365	261.987	257.003	345.792	278.065	380.411	222.605	214.887	588.623	689.692
Q1J8J6	DNase, TatD family GN=tatD	460.91	401.073	482.734	317.577	304.412	316.577	359.75	378.317	248.504	227.128
Q1J8J9	N-acetylneuraminate lyase GN=nanH	392.438	291.854	349.102	321.673	587.372	360.885	707.728	735.454	285.459	296.407
Q1J8K4	N-acetylneuraminate-binding protein GN=MGAS10750_Spy0207	535.617	379.252	558.014	360.483	387.581	337.32	288.525	288.474	155.984	124.146
Q1J8K7	Jag protein GN=MGAS10750_Spy0204	380.461	430.411	427.215	255.342	252.996	270.056	199.511	204.638	364.229	411.718
Q1J8K9	Ribonuclease P protein component GN=rnpA	392.807	381.167	339.387	193.645	203.511	181.205	386.197	332.962	475.314	511.322
Q1J8L3	Glutamate--tRNA ligase GN=gltX	270.054	357.805	367.613	419.294	443.642	404.098	350.616	325.984	402.31	399.318
Q1J8L4	Uncharacterized protein GN=MGAS10750_Spy0197	321.047	308.146	255.026	196.565	179.122	212.336	389.781	351.872	517.317	754.399
Q1J8L5	Carbonic anhydrase GN=MGAS10750_Spy0196	528.964	505.207	418.579	295.603	325.039	264.127	336.864	462.915	203.896	174.284
Q1J8M2	Glycerol-3-phosphate dehydrogenase [NAD(P)+] GN=gpsA	210.667	271.992	284.387	573.963	400.993	532.975	263.004	248.567	501.563	546.416
Q1J8M3	UTP--glucose-1-phosphate uridylyltransferase GN=hasC	224.097	302.135	277.484	543.553	421.148	486.06	394.426	417.802	468.609	481.744
Q1J8N2	Glucose-6-phosphate isomerase GN=pgi	459.961	400.422	432.687	228.447	231.942	183.862	471.782	421.058	308.68	342.302
Q1J8N8	Metal-dependent hydrolase GN=MGAS10750_Spy0173	380.953	321.393	302.77	234.637	223.432	215.064	486.855	415.771	468.327	572.265
Q1J8P1	Queuine tRNA-ribosyltransferase GN=tgt	186.216	309.957	316.891	480.673	331.683	573.457	683.915	564.171	349.422	456.622
Q1J8P4	Ferric uptake regulation protein GN=perR	520.784	477.078	518.373	162.106	212.996	174.266	216.246	259.469	239.01	257.78
Q1J8P6	DNA polymerase I GN=polA	318.436	272.125	256.062	336.702	402.185	276.822	333.463	314.79	602.127	584.272
Q1J8P7	Glycine betaine-binding protein / Glycine betaine transport system permease protein GN=opuABC	300.126	237.366	285.641	914.474	704.885	748.042	815.394	622.1	172.636	179.141
Q1J8P8	Glycine betaine transport ATP-binding protein GN=opuAA	89.114	134.173	137.477	730.465	508.184	762.278	266.272	263.729	701.33	687.358
Q1J8Q8	Leucine--tRNA ligase GN=leuS	203.665	287.721	291.611	511.499	415.572	575.872	319.073	320.708	469.467	517.77
Q1J8Q9	Cystathionine beta-lyase GN=metB	121.072	99.4262	102.125	244.817	267.709	220.568	325.32	312.39	855.935	1136.45
Q1J8R2	Uncharacterized protein GN=MGAS10750_Spy0149	536.154	443.75	521.425	213.843	459.128	192.407	255.003	329.593	233.422	133.739
Q1J8R3	Uncharacterized protein GN=MGAS10750_Spy0148	653.402	551.398	783.565	100.448	73.6624	25.7566	52.5314	53.1146	36.1181	32.3921
Q1J8R4	Thiol-activated cytolysin GN=slo	441.761	575.869	654.309	260.148	245.208	221.711	168.458	182.074	91.2172	77.9429
Q1J8R5	Streptococcal NAD glycohydrolase inhibitor GN=ifs	685.235	466.412	542.878	193.419	200.495	158.375	395.829	352.93	130.345	93.5552
Q1J8R6	NAD glycohydrolase GN=nga	661.398	549.543	654.143	139.421	154.032	97.5126	169.605	174.655	70.7731	59.2651
Q1J8R7	Transcription termination/antitermination protein NusG GN=nusG	567.902	514.097	627.483	153.179	156.296	113.406	74.576	79.0522	169.492	189.323
Q1J8R9	Nucleoside-binding protein GN=MGAS10750_Spy0142	506.713	408.072	480.481	388.499	327.337	412.781	445.687	417.716	138.914	153.937
Q1J8S0	Adenylosuccinate synthetase GN=purA	184.967	273.338	277.803	583.283	433.633	615.081	172.677	180.845	504.302	565.153
Q1J8S2	Tellurite resistance protein GN=MGAS10750_Spy0139	280.735	286.174	315.731	243.065	227.234	175.664	1059.72	853.898	460.079	454.872
Q1J8T4	Putative DNA-binding protein GN=MGAS10750_Spy0127	280.544	264.627	235.854	280.465	324.371	269.496	334.535	318.536	594.025	722.202
Q1J8U0	Uncharacterized protein GN=MGAS10750_Spy0121	296.579	460.803	490.909	600.919	543.957	514.132	251.086	283.418	153.163	128.368
Q1J8U3	Sortase GN=MGAS10750_Spy0118	611.408	469.309	539.645	202.807	258.252	246.274	286.745	329.443	131.277	132.963
Q1J8U4	Cell wall surface anchor family protein GN=MGAS10750_Spy0117	637.762	522.721	646.63	149.395	140.186	138.711	191.466	191.094	89.1429	85.2098
Q1J8U5	Cell wall surface anchor family protein GN=MGAS10750_Spy0116	650.783	482.371	475.014	208.738	209.95	191.169	366.121	342.461	159.896	172.774
Q1J8U6	Fibronectin-binding protein GN=MGAS10750_Spy0115	581.465	470.002	562.392	220.511	218.758	214.856	384.875	356.631	122.758	122.716
Q1J8U7	Fibronectin-binding protein GN=MGAS10750_Spy0114	528.358	402.047	728.809	206.433	190.075	172.573	331.376	309.314	98.2323	82.2683
Q1J8U8	Transcriptional regulator RofA GN=rofA	107.988	125.047	98.379	518.722	666.098	656.881	2265.6	1177.21	289.794	423.266
Q1J8U9	33 kDa chaperonin GN=hslO	278.096	438.745	396.317	358.98	319.838	399.05	237.934	226.67	379.342	393.83
Q1J8V3	Phenylalanine--tRNA ligase beta subunit GN=MGAS10750_Spy0108	411.438	451.641	491.617	193.977	189.392	218.339	267.882	261.102	312.152	339.527
Q1J8V7	Glutamyl aminopeptidase GN=pepA	390.352	300.812	260.994	208.018	268.277	209.335	621.212	661.787	465.899	552.996
Q1J8V8	Pyrroline-5-carboxylate reductase GN=proC	181.833	204.284	186.76	227.399	203.555	248.12	166.451	132.91	816.437	956.446
Q1J8W0	Acetate kinase GN=ackA	177.484	215.854	278.099	665.923	535.531	690.914	840.981	619.336	357.445	375.802
Q1J8X0	DNA-directed RNA polymerase subunit beta' GN=rpoC	348.599	339.606	334.147	393.393	321.585	345.034	421.948	429.192	387.924	447.231
Q1J8X1	DNA-directed RNA polymerase subunit beta GN=rpoB	369.571	365.915	394.741	403.545	362.276	424.811	362.908	375.591	312.868	335.945
Q1J8X2	Multimodular transpeptidase-transglycosylase PBP 1B GN=pbp1b	260.548	230.062	262.18	956.2	805.077	1028.07	277.778	236.018	282.498	229.912
Q1J8X3	Tyrosine--tRNA ligase GN=tyrS	496.499	441.254	393.386	292.832	273.959	273.028	436.57	415.526	279.153	268.71
Q1J8X6	High-affinity zinc uptake system ATP-binding protein znuC GN=adcC	345.153	238.05	229.3	620.398	731.747	613.634	538.347	503.721	345.822	355.61
Q1J8X7	Transcriptional regulator, MarR family GN=adcR	461.227	339.999	397.736	254.177	296.091	189.185	721.768	659.404	327.14	293.241
Q1J8Y6	50S ribosomal protein L17 GN=rplQ	418.483	388.82	411.06	373.258	442.471	309.242	95.5322	145.69	427.444	303.712
Q1J8Y7	DNA-directed RNA polymerase subunit alpha GN=rpoA	376.637	398	421.304	332.316	319.128	302.031	321.763	319.818	341.982	350.388
Q1J8Y8	30S ribosomal protein S11 GN=rpsK	259.42	318.415	299.072	449.579	391.04	482.61	229.689	249.448	455.135	543.425
Q1J8Y9	30S ribosomal protein S13 GN=rpsM	294.513	289.423	335.484	325.793	359.604	314.996	183.432	201.427	517.215	601.991
Q1J8Z0	50S ribosomal protein L36 GN=rpmJ	361.209	377.392	340.853	258.419	257.931	169.17	706.797	672.094	458.832	345.723
Q1J8Z1	Translation initiation factor IF-1 GN=infA	472.108	425.332	371.821	356.739	304.479	357.997	437.182	413.392	266.258	279.834
Q1J8Z2	Adenylate kinase GN=adk	544.022	518.174	563.107	187.551	212.677	162.45	176.754	159.415	183.579	191.367
Q1J8Z3	Protein translocase subunit SecY GN=secY	130.678	149.569	154.094	1012.8	733.22	1460.01	915.417	553.076	215.085	250.4
Q1J8Z4	50S ribosomal protein L15 GN=rplO	324.038	472.073	484.484	215.546	214.12	240.546	235.638	202.935	350.614	373.144
Q1J8Z5	50S ribosomal protein L30 GN=rpmD	300.433	351.202	280.32	371.905	356.241	352.84	273.33	323.636	513.633	517.894
Q1J8Z6	30S ribosomal protein S5 GN=rpsE	223.582	282.263	261.659	493.117	424.975	498.11	288.364	279.497	539.204	552.516
Q1J8Z7	50S ribosomal protein L18 GN=rplR	312.08	430.879	375.77	314.199	307.529	370.447	103.644	127.953	416.658	467.865
Q1J8Z8	50S ribosomal protein L6 GN=rplF	222.769	354.671	275.439	267.887	256.001	308.599	588.187	483.152	492.717	594.837
Q1J8Z9	30S ribosomal protein S8 GN=rpsH	449.509	410.429	407.372	226.318	238.706	210.524	127.673	131.326	411.448	444.077
Q1J900	30S ribosomal protein S14 type Z GN=rpsZ	248.982	305.276	343.657	580.515	363.691	517.804	116.426	109.763	464.043	498.025
Q1J901	50S ribosomal protein L5 GN=rplE	306.507	330.93	343.855	350.82	310.014	338.6	141.496	151.514	489.183	569.871
Q1J902	50S ribosomal protein L24 GN=rplX	327.55	531.359	523.797	173.738	193.928	177.617	170.721	178.336	321.604	334.083
Q1J904	50S ribosomal protein L14 GN=rplN	454.576	470.258	444.742	149.329	125.863	155.021	135.91	150.003	344.544	453.43
Q1J905	30S ribosomal protein S17 GN=rpsQ	246.752	401.967	247.719	502.024	575.249	505.716	261.37	261.89	410.542	454.187
Q1J906	50S ribosomal protein L29 GN=rpmC	519.405	405.219	414.052	261.429	263.111	246.233	260.178	227.669	393.846	290.39
Q1J907	50S ribosomal protein L16 GN=rplP	325.463	309.966	246.841	334.96	267.054	308.767	123.132	158.195	585.72	687.984
Q1J908	30S ribosomal protein S3 GN=rpsC	302.493	282.338	224.673	733.268	527.578	636.435	230.791	226.932	440.01	440.034
Q1J909	50S ribosomal protein L22 GN=rplV	211.438	209.801	190.144	340.628	284.693	355.096	347.197	304.193	687.967	803.96
Q1J910	30S ribosomal protein S19 GN=rpsS	314.53	306.445	410.061	375.279	506.739	323.166	221.192	343.821	482.393	347.622
Q1J911	50S ribosomal protein L2 GN=rplB	365.433	397.087	408.723	277.504	265.656	285.816	156.152	186.038	402.366	459.528
Q1J912	50S ribosomal protein L23 GN=rplW	215.394	226.385	222.9	422.258	427.331	447.591	281.685	273.34	595.844	698.383
Q1J913	LSU ribosomal protein L1E (L4P) GN=rplD	100.108	204.46	204.87	912	583.333	1045.44	191.133	179.404	389.362	547.464
Q1J915	LSU ribosomal protein L3P GN=MGAS10750_Spy0046	209.818	319.865	266.759	534.25	372.066	604.171	96.8888	72.3155	467.34	626.628
Q1J916	LSU ribosomal protein L3P GN=rplC	218.213	263.267	269.941	505.562	455.11	597.342	182.486	191.896	468.078	614.458
Q1J917	30S ribosomal protein S10 GN=rpsJ	241.107	311.875	277.332	336.931	306.605	274.913	225.812	210.998	605.758	663.526
Q1J919	Alcohol dehydrogenase GN=adhA	587.195	466.484	453.87	167.071	210.608	151.784	167.317	162.6	301.895	302.995
Q1J920	Aldehyde-alcohol dehydrogenase GN=MGAS10750_Spy0041	141.738	193.418	229.845	974.071	628.981	733.947	628.886	617.948	359.725	375.206
Q1J921	Acyltransferase family GN=MGAS10750_Spy0040	364.522	288.144	315.987	460.995	346.655	466.896	1493.32	1287.11	137.325	144.516
Q1J922	Hypothetical membrane associated protein GN=MGAS10750_Spy0039	154.022	141.704	132.782	1249.34	1113.84	1374.52	221.128	184.707	321.487	244.339
Q1J926	Adenylosuccinate lyase GN=purB	235.14	298.006	305.713	388.743	320.321	288.394	210.612	156.686	577.787	650.422
Q1J928	Putative phage resistance endonuclease GN=MGAS10750_Spy0033	260.589	252.596	223.97	270.703	315.747	351.583	2213.17	1893.41	213.177	175.276
Q1J930	N5-carboxyaminoimidazole ribonucleotide mutase GN=purE	297.141	318.355	282.717	386.86	461.14	381.995	206.603	218.863	459.599	587.196
Q1J940	Acyl carrier protein GN=acpP2	413.357	280.824	283.501	376.971	433.336	617.455	359.459	350.602	408.838	402.38
Q1J941	Phosphate acyltransferase GN=plsX	247.433	286.272	286.241	299.07	283.801	298.307	111.162	145.064	606.045	734.988
Q1J942	DNA repair protein RecO GN=recO	418.062	425.412	297.396	181.442	65.562	112.923	299.413	301.379	437.89	642.522
Q1J943	Ribose-phosphate pyrophosphokinase GN=prsA2	430.903	397.469	402.875	225.527	223.141	201.893	344.154	321.629	367.219	426.757
Q1J944	Secreted protein GN=sibA	175.855	197.307	225.539	1137.39	953.703	1258.6	216.505	194.671	251.297	224.871
Q1J949	Hypoxanthine phosphoribosyltransferase GN=MGAS10750_Spy0012	310.984	354.871	354.683	434.417	368.027	445.788	366.155	310.195	373.864	410.848
Q1J951	Beta-lactamase GN=MGAS10750_Spy0010	258.189	233.332	344.502	1194.17	828.861	881.698	401.285	366.284	125.725	115.11
Q1J956	Peptidyl-tRNA hydrolase GN=pth	327.821	308.496	293.511	218.06	220.511	223.154	353.296	331.883	539.779	655.235
Q1J957	Ribosome-binding ATPase YchF GN=ychF	219.968	347.463	402.635	577.526	514.577	638.495	204.89	253.411	319.3	330.646
Q1J959	Beta sliding clamp GN=dnaN	462.198	436.31	374.282	183.586	172.604	188.672	214.176	222.305	375.186	486.867
Q1J960	Chromosomal replication initiator protein DnaA GN=dnaA	261.897	259.563	285.547	509.19	419.653	517.537	586.537	523.264	416.593	454.826
