# Supplementary material for: Unique virulence role of post-translocational chaperone PrsA in shaping Streptococcus pyogenes secretome
Source: Virulence. 2021 Oct 1;12(1):2633–47. doi: 10.1080/21505594.2021.1982501 (PMC8489961; doi:10.1080/21505594.2021.1982501)
Supplement: Supplemental Material [file KVIR_A_1982501_SM3960.zip › supplementary/Revised2_Table S3. EV proteome.xlsx]

## Sheet: ALL
Protein	Description	WT-1	WT-2	WT-3	DprsA1/A2-1	DprsA1/A2-2	DprsA1/A2-3	DprsA1-1	DprsA1-2	DprsA2-1	DprsA2-2
Q1CP00	Phage protein GN=MGAS10750_Spy1921	1669.53	2617.04	4107.78	3390.16	9860.59	4587.41	1667.46	732.415	1570.06	1023.47
Q1CP06	Uncharacterized protein GN=MGAS10750_Spy1915	1863.1	1100.3	2097.05	4850.66	3262.84	5068.5	5164.8	3230.79	2987.67	3865.28
Q1CP22	Transcriptional regulator, Cro/CI family GN=MGAS10750_Spy1899	1913.17	1759.13	2101.06	3732.68	3328.03	3701.54	5325.34	5908.19	5160.65	4820.03
Q1CP25	DNA integration/recombination/inversion protein GN=int2	4038.91	4050.78	3229.9	5136.9	2837.72	3241.46	6065.25	6200.74	2669.04	2587.53
Q1CP26	Phage protein GN=MGAS10750_Spy1327	5697.46	4947.04	5366.53	4366.33	3633	2384.43	3338.8	2951.15	3115.9	3127.55
Q1CP27	Transcriptional regulator, Cro/CI family GN=MGAS10750_Spy1326	1501.66	3223.79	2384.46	4694.35	3731.62	6920.37	1593.07	1527.3	1893.81	1822.45
Q1CP41	Phage protein GN=MGAS10750_Spy1312	5575.35	6443.23	3775.82	3873.51	2932.95	1885.26	3357.2	3200.17	4294.56	5789.44
Q1CP56	Phage structural protein GN=MGAS10750_Spy1297	8440.52	5838.67	2655.13	1832.18	2583.67	1077.47	21724.2	9120.49	2987.2	2841.77
Q1CP65	Phage protein GN=MGAS10750_Spy1288	10455.8	31957.5	7664.61	390.714	210.194	187.566	4031.59	3391.42	2925.42	2661.73
Q1CP75	Phage protein, Fic family GN=MGAS10750_Spy1278	3159.92	3373.97	2683.87	4154.61	4479.35	3427.68	5383.24	6484.13	3238.42	2915.5
Q1CP76	Enterotoxin GN=speA2	9993.85	8777.82	12609.6	1694.3	1858.23	1025.08	6077.03	4015.71	1221.94	1266.95
Q1CP79	Streptodornase GN=spd3	13944	9772.09	14871.2	982.159	902.368	543.258	3069.38	2004.57	1108.45	1135.07
Q1CP87	Phage protein GN=MGAS10750_Spy0880	1671.95	1844.71	1379	3476.49	5031.78	3205.4	14300.5	7826.72	3164.05	3323.29
Q1CP89	Phage protein GN=MGAS10750_Spy0878	5072.12	8377.78	7261.14	1176.4	3499.48	2255.01	689.596	1315.28	3461.19	7863.06
Q1CPA2	Phage protein GN=MGAS10750_Spy0865	1923.82	2012.4	1020.28	1108.91	5399.66	1688.59	13174	8356.83	7149.55	6404.93
Q1CPB4	Phage protein GN=MGAS10750_Spy0853	1436.49	956.985	825.874	1560.47	11354.2	3161.17	5539.83	5118.53	3930.97	3886.39
Q1CPB5	Phage protein GN=MGAS10750_Spy0584	2482.31	4704.47	1465.5	2251.95	7874.41	2447.32	10427.3	7874.54	3051.92	3462.91
Q1CPD5	Phage protein GN=MGAS10750_Spy0832	2335.26	3278.38	2264.41	3981.34	3917.34	5492.15	5037.51	4330.78	2027.12	2847.13
Q1CPD6	DNA integration/recombination/inversion protein GN=MGAS10750_Spy0831	1859.09	1908.48	2057.52	5379.83	4825.13	4859.99	2930	3786.32	2539.29	2247.47
Q1CPD7	Streptodornase GN=MGAS10750_Spy0622	3663.17	2912.32	4138.97	3426.99	3372.9	3471.64	3894.3	2737.06	4247.66	4959.94
Q1CPD8	Enterotoxin GN=speJ	2127.99	1808.42	2523.12	5646.14	3776.03	3205.54	7826.73	5692.29	2832.12	3156.42
Q1CPD9	Phage-associated cell wall hydrolase GN=MGAS10750_Spy0620	1526.16	1528.07	984.109	1497.88	10832.3	6276.81	3333.22	2396.61	1475.93	1907.05
Q1CPE1	Phage protein GN=MGAS10750_Spy0618	871.848	1033.26	1067.12	1194.43	13359.1	5659.57	2298.9	1808.5	1822.3	1667.15
Q1CPE3	Phage infection protein GN=MGAS10750_Spy0616	3443.63	8935.18	1959.18	2243.96	7686.21	3002.65	5078.24	3125.88	3758.41	2987.81
Q1CPE7	Phage protein GN=MGAS10750_Spy0612	6695.29	17035.8	4305.75	1313.51	3670.7	1280.61	4554.25	4220.05	4258.82	4450.5
Q1CPF0	Major tail protein GN=MGAS10750_Spy0609	3445.63	13969.9	1969.75	1764.63	4071.41	5210.8	2988.03	1723.67	3358.36	3134.81
Q1CPF6	Phage protein GN=MGAS10750_Spy0603	11576.5	13770.5	3893.78	983.516	3339.29	1162.32	6201.01	4362.11	3443.19	3847.9
Q1CPF8	Portal protein GN=MGAS10750_Spy0601	12319.3	14199.3	4053.39	991.592	3682.96	776.229	5733.33	3812.5	3551.27	3699.98
Q1CPG1	Terminase large subunit GN=MGAS10750_Spy0598	983.342	875.249	1157.25	6402.66	6484.11	3903.07	3809.06	3455.03	2683.41	2309.49
Q1CPG6	Phage protein GN=MGAS10750_Spy0593	967.013	555.051	2491.26	5934.7	4179.74	5172.41	3344.18	3263.86	2615.83	2099.39
Q1CPG7	Phage protein GN=MGAS10750_Spy0592	1799.12	3526.37	1217.66	4617.42	4350.4	3155.79	9696.78	6074.98	4204.1	2994.08
Q1CPH2	Methyltransferase GN=MGAS10750_Spy0587	1151.89	1288.87	1241.55	2310.89	9741.12	5002.66	3015.82	2324.07	3211.22	3020.62
Q1CPH4	Phage protein GN=MGAS10750_Spy0585	1195.24	1760.49	931.968	1494.84	10871.7	3547.18	5958.12	5139.21	3620.34	3660.66
Q1CPI0	Phage protein GN=MGAS10750_Spy0579	1669.07	1892.66	1206.42	1208.99	11915.4	4783.64	3970.6	3401.74	2121.93	2596.05
Q1CPI5	Phage protein GN=MGAS10750_Spy0574	1770.68	1356.06	1460.4	2499.69	10047.7	3250.89	4135.62	3091.97	3831.28	4115.03
Q1CPI6	Phage protein GN=MGAS10750_Spy0573	725.272	706.688	507.403	1969.33	9003.75	4187.07	14096.5	9212.33	1740.99	2016.8
Q1CPJ5	Phage protein GN=MGAS10750_Spy0564	9620.31	16719	6956.91	1326.62	1644.71	1374.41	3205.84	4928.16	2758.89	3515.46
Q1CPJ7	Phage transcriptional repressor GN=MGAS10750_Spy0562	2119.27	1774.1	2947.68	4505.26	4456.24	5595.45	2381.92	1900.85	2571.87	2567.55
Q1CPJ8	Phage protein GN=MGAS10750_Spy0561	8199.54	6159.05	8009.75	2262.48	1799.85	2152.44	2839.51	3079.58	3641.74	3964.15
Q1J432	Chromosome partitioning protein parB GN=parB	2544.66	2657.47	2009.75	4845.64	5039.46	6069.27	2692.7	2731.3	1317.51	1367.48
Q1J433	Endopeptidase degP GN=htrA	5534.48	6575.9	4684.05	2274.69	3272.11	2577.03	2561.31	2744.47	5003.69	5378.39
Q1J434	Ribosomal RNA large subunit methyltransferase H GN=rlmH	6168.71	4750.59	4875.48	3040.74	3953.68	2850.17	2415.96	2474.69	3948.86	3909.62
Q1J436	ABC transporter, permease protein GN=MGAS10750_Spy1975	6296.62	6701.6	4049.11	2344.42	3269.42	2418.18	6303.61	5775.44	3928.8	4016.31
Q1J437	ABC transporter ATP-binding protein GN=MGAS10750_Spy1974	1785.66	1761.78	1937.77	4546.23	3988.49	4660.32	2230.21	2449.43	4483.78	4197.79
Q1J438	Hypothetical membrane spanning protein GN=MGAS10750_Spy1973	6939.62	10832.3	4445.86	1795.06	3234.86	1076.43	8683.78	7722.79	3912.71	3811.16
Q1J440	Tryptophan--tRNA ligase GN=trsA	2012.38	2020.12	1956.08	4879.8	4931.1	5167.6	3355.12	2146.33	2759.14	2661.89
Q1J441	Inosine-5'-monophosphate dehydrogenase GN=guaB	1366.71	1629.65	1352.93	5632.35	5966.49	6396.1	2092.58	1738.93	1094.14	1043.43
Q1J442	Glucose uptake family protein GN=MGAS10750_Spy1969	13710.4	22908	5452.05	1214.96	1588.58	597.12	4173.78	4480.29	2244.14	2031.57
Q1J443	DNA replication and repair protein RecF GN=recF	5864.62	7467.91	5104.82	3463.66	2787.89	2629.79	3602.63	4012.17	3465.64	3385.22
Q1J444	Hypothetical cytosolic protein GN=MGAS10750_Spy1967	1837.31	2218.27	2117.04	5970.05	4046.68	4460.1	2218.37	2300.28	2776.64	3620.22
Q1J445	Peptidase, M16 family GN=MGAS10750_Spy1966	3248.4	4760.67	3502.08	3280.6	3127.86	2871.5	6098.68	6136.41	4450.16	4495.57
Q1J446	Zinc protease GN=MGAS10750_Spy1965	3581.82	4087.5	4456.82	2989.12	2501.12	2764.06	3596.06	4042.03	5709.3	5532.02
Q1J447	Hypothetical membrane associated protein GN=MGAS10750_Spy1964	9559.38	5999.85	8098.79	1926.77	3557.62	2394.93	2246.74	2191.36	2402.27	2803.71
Q1J448	CDP-diacylglycerol--glycerol-3-phosphate 3-phosphatidyltransferase GN=MGAS10750_Spy1963	7178.76	14265.1	4038.61	1727.8	3160.02	907.673	8430.93	7556.93	3835.06	3594.69
Q1J449	Energy-coupling factor transporter ATP-binding protein EcfA1 GN=ecfA1 PE=3 SV=2	4688.11	4503.32	3093.01	4207	4704.67	3378.84	3370.99	2782.62	3042.72	3359.6
Q1J450	Energy-coupling factor transporter ATP-binding protein EcfA2 GN=ecfA2	5979.7	5622.37	4457.57	3422.2	3680.62	2498.98	3854.41	3704.18	3825.5	3637.01
Q1J451	Energy-coupling factor transporter transmembrane protein EcfT GN=cbiQ	5767.94	7379.98	4394.61	2697.56	3607.28	2294.98	3908.49	4076.88	4069.23	4580.72
Q1J453	L-serinedehydratase alpha subunit GN=sdhA	2011.76	1616.11	3326.19	4513.85	2790.03	6456.55	1409.34	1425.97	2751.48	2734.05
Q1J454	L-serinedehydratase beta subunit GN=sdhB	4757.58	2609.39	5358.04	3308.23	2974.68	3245.74	2680.42	2381.29	4611.89	4337.67
Q1J455	tRNA-specific 2-thiouridylase MnmA GN=mnmA PE=3 SV=2	2496.33	1749.29	2968.68	4053.42	4148.35	4946.18	2273.11	2868.86	3549.52	3405.93
Q1J457	tRNA uridine 5-carboxymethylaminomethyl modification enzyme MnmG GN=mnmG	3067.7	2209.47	3579.98	4519.81	4058.68	4600.09	2090.27	1909.57	3265.57	3052.25
Q1J458	Cyclic-di-AMP phosphodiesterase GN=MGAS10750_Spy1953	7210.21	6943.82	4914.17	2248.92	3639.66	1548.61	6221.51	6514.65	3798.4	3814.44
Q1J459	50S ribosomal protein L9 GN=rplI	1971.33	1138.71	3625.47	1987.93	2925.8	8298.4	1613.82	1270.94	2301.41	3280.96
Q1J460	Replicative DNA helicase GN=holB	1672.25	2272.17	1613.07	4826.44	5053.16	5217.9	3766.29	2965.14	2632.24	2619.72
Q1J461	Uncharacterized protein GN=MGAS10750_Spy1950	3074.99	4121.97	4040.75	3037.05	2497.17	4920.57	2289.68	3091.86	4356.02	3775.34
Q1J462	30S ribosomal protein S4 GN=rpsD	2607	2687.19	2374.13	3720.45	3350.66	7034.61	1860.47	2505.67	2297.92	2095.72
Q1J463	Transcriptional regulator, TetR family GN=MGAS10750_Spy1948	5767.32	11814.9	3863.87	1693.74	1986.23	1344.03	4031.22	5560.65	5955.12	6520.33
Q1J464	Phage infection protein GN=MGAS10750_Spy1947	2994.9	2404.43	2000.26	2670.72	3731.22	3462.68	7709.03	5344.91	4656.29	5786.33
Q1J465	Hypothetical membrane associated protein GN=MGAS10750_Spy1946	1736.62	1274.24	2339.42	6009.2	3890.76	2352.17	12508.4	7531.72	2775.66	2499.54
Q1J466	Hypothetical membrane associated protein GN=MGAS10750_Spy1945	4504.32	8107.4	3413.26	969.692	1913.05	1034.99	5855.82	4506.89	8437.36	8592.87
Q1J467	Transcriptional regulator, PadR family GN=MGAS10750_Spy1944	3184.95	7128.41	2448.48	2382.25	2942.28	1942.96	6457.8	6452.76	5980.93	6733.74
Q1J469	Phosphohydrolase GN=MGAS10750_Spy1942	2216.5	2347.1	2215.48	3523.03	3770.59	5777.58	5721.01	4373.28	2752.22	2611.6
Q1J476	Cadmium efflux system accessory protein GN=cadC	3742.12	7591.03	2610.88	2090.22	1717.25	2602.41	1855.61	2083.21	7248.36	8845.54
Q1J477	Cadmium resistance protein GN=cadD	7343.43	17715.3	5356.6	1315.41	2370.94	612.629	3407.49	3668.36	5337.85	5154.02
Q1J478	50S ribosomal protein L33 3 GN=rpmG3	516.4	408.804	564.927	1603.44	2612.57	10190.3	1115.98	600.005	1989.64	5565.38
Q1J479	50S ribosomal protein L32 GN=rpmF	1287.85	1319.1	1259.42	3496.4	3887.16	7689.19	991.973	749.277	2360.59	4205.54
Q1J480	Histidine--tRNA ligase GN=hisS	1732.67	2412.95	1980.37	4632.99	4249.02	4791.12	3627.13	3160.68	3570.39	3338.59
Q1J481	Aspartate--tRNA ligase GN=aspS	1553.38	1488.75	1878.53	4506.6	4069.3	4481.31	3311.03	3615.81	4453.76	4001
Q1J482	Hypothetical membrane spanning protein GN=MGAS10750_Spy1929	5793.1	5608.03	3989.23	2130.4	3814.73	2413.64	8243.55	6598.39	3774.83	3690.97
Q1J483	Hypothetical membrane spanning protein GN=MGAS10750_Spy1928	6254.97	12907.3	3582.5	2272.29	3409.02	1408.17	7951.24	7252.83	3499.79	3595.56
Q1J486	Arginine--tRNA ligase GN=argS	1422.45	1409.69	1601.49	4921.79	4594.99	5289.1	2933.77	3341.09	3189.96	2873.61
Q1J487	Arginine repressor GN=argR2	3643.95	2207.86	5558.77	3076.03	2266.16	5234.23	1154.88	1033.33	3632.24	4179.58
Q1J489	DNA mismatch repair protein MutS GN=mutS	1239.71	1203.41	1110.21	4791.91	5759.71	4098.7	9752.57	8987.04	1754.41	1538.94
Q1J490	DNA mismatch repair protein MutL GN=mutL	1689.47	1422.25	1722.86	4891.02	5993.73	5463.72	4530.15	5048.01	1318.24	1158.54
Q1J492	Holliday junction ATP-dependent DNA helicase RuvA GN=ruvA	5482.26	3091.04	3664.59	1755.84	1668.04	1963.04	1646.28	1548.5	7432.23	10363.5
Q1J494	Putative competence-damage inducible protein GN=cinA	1668.08	1778.21	2298.23	4621.76	3511.77	3659.58	3139.99	2942.29	5426.54	5017.73
Q1J495	Protein RecA GN=recA	2468.49	1563.67	2562.27	4839.56	3907.81	5952.94	1737.36	1712.73	2461.87	2483.19
Q1J498	Putative pre-16S rRNA nuclease GN=MGAS10750_Spy1888	5097.48	3053.93	4933.82	4166.08	2759.36	3397.81	3000.89	2436.73	3955.97	3316.03
Q1J4A0	Hypothetical membrane spanning protein GN=MGAS10750_Spy1886	8232.29	11154.7	5594.82	1365.54	2464.1	1240.97	5006.24	4901.45	4637.47	4687.48
Q1J4A1	Anaerobic ribonucleoside-triphosphate reductase GN=nrdD	1454.19	1370.91	1416.91	5132.24	5564.26	5461.29	4585.17	4624.13	1702.09	1544.36
Q1J4A3	NAD-dependent oxidoreductase GN=MGAS10750_Spy1883	6652.1	11737.2	5255.02	1108.86	1199.88	1127.76	3690.6	3717.9	6489.62	7313.73
Q1J4A4	Acetyltransferase GN=MGAS10750_Spy1882	2330.93	3772.47	2449.45	4980.46	3701.1	3899.94	4489.94	4055.3	3444.7	3330.23
Q1J4A5	Anaerobic ribonucleoside-triphosphate reductase-activating protein GN=nrdG	1270.54	5757.61	1192.52	4029.76	3213.26	3033.63	8311.84	6074.13	5347.4	4521.73
Q1J4A6	UPF0246 protein MGAS10750_Spy1880 GN=MGAS10750_Spy1880	1666.02	1244.6	1774.32	3615.1	4856.59	5745.72	4114.32	4098.25	3021.94	2931.25
Q1J4A9	Trehalose operon transcriptional repressor GN=MGAS10750_Spy1877	5398.36	4918.59	4235.76	3540.6	2972.99	2803.48	4215.82	4699.69	4048.87	3681.01
Q1J4B0	PTS system, trehalose-specific IIBC component / PTS system, trehalose-specific IIA component GN=MGAS10750_Spy1876	8779.18	6541.25	5070.3	1729.1	4140.99	1756.29	6829.83	5988.85	3216.02	3109.47
Q1J4B1	Trehalose-6-phosphate hydrolase GN=dexS	1374	1436.03	1383.59	4005.01	4428.36	4969.1	7463.66	7615.56	2908.64	2296.75
Q1J4B2	Oligoendopeptidase O GN=pepO	8610.92	17156.7	7982.78	1619.12	1205.38	1529.46	2509.29	2323.42	3337.55	3578.52
Q1J4B3	Elongation factor Ts GN=tsf PE=3 SV=2	5387.31	2273.46	6971.65	3206.89	2380.04	3227.07	2073.36	1491.2	4209.91	4314.38
Q1J4B4	30S ribosomal protein S2 GN=rpsB	4946.25	8794.81	4896.99	2570.55	2319.7	4184.92	2752.1	3380.5	3069.79	3481.01
Q1J4B5	Transcriptional regulator, LuxR family GN=MGAS10750_Spy1871	2797.53	4274.7	2024.03	3965.69	4158.23	3286.88	9535.6	7932.41	3072.07	2586.41
Q1J4B6	Formimidoylglutamase GN=hutG PE=3 SV=2	5238.62	8662.77	4578.36	1870.63	1669.35	1746.09	5307.96	4954.1	5901.53	6429.78
Q1J4B7	Histidine ammonia-lyase GN=hutH	9888.73	10288.5	6080.79	1931.63	2608.52	1546.99	2977.18	2223.46	4356.33	3669.37
Q1J4C3	Urocanate hydratase GN=hutU	10219.7	11088.2	6854.1	1754.42	2260.3	1892.02	4387.83	3273.36	3053.68	2665.17
Q1J4C4	Imidazolonepropionase GN=hutI PE=3 SV=2	7765.08	8727.12	5829.78	2338.98	1918.09	2288.79	5871.72	5113.24	3408.45	3208.96
Q1J4C5	Peroxiredoxin reductase (NAD(P)H) / NADH oxidase H2O2-forming GN=ahpF	4911.67	2928.74	6557.15	3779.77	2555.11	3052.16	1783.35	1382.87	4252.34	4144.57
Q1J4C6	Peroxiredoxin GN=ahpC	6527.99	4635.77	10231.5	2702.04	1485.53	2272.06	1088.15	1003.56	3944.34	4122.58
Q1J4C8	Transcriptional regulator CtsR GN=ctsR	2202.95	2310.59	2273.78	3612.58	3631.08	5989.07	2513.08	2807.19	3240.37	3480.31
Q1J4C9	Negative regulator of genetic competence clpC/mecB GN=clpC	1426.12	1245.14	1304.48	4725.28	6171.22	6335.81	3514.1	3757.65	1176.37	1116.38
Q1J4D0	10 kDa chaperonin GN=groS	8457.54	13070.3	4880.51	418.709	633.132	841.823	2157	3543.35	6863.84	8600.41
Q1J4D1	60 kDa chaperonin GN=groL	7680.13	12938.4	5226.73	761.298	1093.96	845.656	2733.88	3648.53	6232.41	8152.33
Q1J4D4	Dipeptidase GN=MGAS10750_Spy1852	3444.29	4757.63	3469.67	4132.53	2972.37	3049.68	4366.24	2798.2	4283.12	5086.7
Q1J4D5	Uncharacterized protein GN=MGAS10750_Spy1851	6288.18	7156.61	4547.5	3220.11	4332.23	2188.26	5807.4	4362.57	2972.59	2917.53
Q1J4D6	Pseudouridine synthase GN=MGAS10750_Spy1850	3163.1	1829.47	2896.68	5343.6	5082.35	4047.8	5990.4	4965.79	1474.06	1491.03
Q1J4D8	Translation initiation inhibitor GN=MGAS10750_Spy1848	1642.09	1116.84	2814.74	5273.78	3720.15	5396.2	1210.31	1017.47	3370.97	3274.23
Q1J4D9	Multimodular transpeptidase-transglycosylase PBP 2A GN=pbp2A	7304.72	4529.8	5973.36	2366.99	3522.9	1940.91	5036.99	4000.21	4073.85	3923.98
Q1J4E1	Protein translocase subunit secE GN=secE	5156.24	8627.66	4948.65	2287.79	2798.2	3105.49	2171.87	3199.99	4273.73	4677.98
Q1J4E3	Pyruvate formate-lyase activating enzyme GN=MGAS10750_Spy1843	1590.21	1642	2025.31	3549.18	3700.51	4392.13	1925.85	2613	5870.79	5536.78
Q1J4E4	Transcriptional regulator, DeoR family GN=MGAS10750_Spy1842	2031.87	1907.68	1962.36	3206.4	3642.39	4053.98	5065.97	5947.95	5123.45	4683.95
Q1J4E5	Sorbitol operon regulator GN=MGAS10750_Spy1841	3130.62	4455.3	2784.33	3287.24	3333.9	3339.32	4982.22	6093.02	4439.28	4568.94
Q1J4E9	Formate acetyltransferase GN=pflD	1532.96	2181.42	1517.69	5783.54	4799.39	5155.85	3917.57	4232.63	1876.72	1767.93
Q1J4F0	Transaldolase GN=mipB	6396.63	16974.7	5476.59	901.032	1191.13	1527.4	2927.03	4238.07	4855.79	6581.47
Q1J4F1	Glycerol dehydrogenase GN=gldA	8269.61	14708.5	5935.29	908.455	941.053	1045.01	3234.64	3592.4	5645.26	6214.74
Q1J4F2	Low temperature requirement C protein GN=MGAS10750_Spy1834	2385.5	8344.66	3307.8	2547.46	1692.18	2425.4	5160.2	6460.35	6391.13	6095.46
Q1J4F4	Deoxyribonuclease GN=spd	4356.56	6877.07	4925.16	1991.1	2350.35	2175.53	7437.51	4651.18	4435.23	6435.84
Q1J4F5	Transcriptional regulator GN=rgg	1310.79	2355.78	1113.37	2530.17	2348.2	3242.2	5505.1	6252.32	7653.12	7500.89
Q1J4F8	Streptopain GN=speB	2630.69	3973.21	2469.11	2450.11	2471.55	2276.49	7375.9	5010.68	7029.78	7247.21
Q1J4F9	Streptopain GN=MGAS10750_Spy1827	1378.99	3512.77	1260.95	1628.65	1557.85	2842.59	6875.86	5133.39	8411.17	9561.16
Q1J4G1	Foldase protein PrsA GN=prsA	15003.9	22295.7	8118.03	542.99	568.981	571.676	6268.64	6325.76	809.566	869.517
Q1J4G3	Fibronectin-binding protein GN=MGAS10750_Spy1823	10412.9	36822.4	6017.89	1147.66	1081.6	908.6	3282.41	2370.26	1199.98	1203.82
Q1J4G4	Fibronectin-binding protein GN=MGAS10750_Spy1822	12454.5	38521.2	4836.61	1006.08	679.162	559.844	4840.51	3541.58	861.318	1000.78
Q1J4G6	Uncharacterized protein GN=MGAS10750_Spy1820	3483.61	3185.21	3190.49	6306.57	4528.41	2199.67	2391.2	2906.44	3659.58	3459.16
Q1J4G7	Periplasmic component of efflux system GN=MGAS10750_Spy1819	8262.22	14567.5	4808.94	2253.04	3230.37	1335.99	2819.66	2470.6	3918.42	4230.14
Q1J4G8	ABC transporter ATP-binding protein GN=MGAS10750_Spy1818	2408.18	5144.29	2845.25	5265.9	3470.26	5261.4	2172.39	1680.68	2346.7	2194.2
Q1J4G9	ABC transporter permease protein GN=MGAS10750_Spy1817	7124.07	22011.8	4235.27	2048.84	2554.62	1739.13	2947.43	2691.08	3400.85	3555.63
Q1J4H0	Two-component response regulator GN=irr	5582.83	9727.11	4573.89	1874.85	1801.63	1857.72	9351.57	11551.4	3467.79	3350.81
Q1J4H1	Histidine kinase GN=ihk	6994.98	10761.5	4776.11	1805.8	3204.6	2034.24	3862.24	3824.87	4208.42	4587.01
Q1J4H2	Immunogenic secreted protein GN=isp	1231.21	1139.32	1606.47	6421.77	7725.17	3982.81	4495.6	3480.83	1252.84	1145.01
Q1J4H5	Trans-acting positive regulator Mry GN=mga	2039.4	21580.2	1605.38	561.434	462.467	373.471	1431.67	1231.97	11299.2	11283.3
Q1J4H6	M protein GN=MGAS10750_Spy1810	3956.82	46225.9	1552.95	741.826	886.081	1076.44	1306.5	1006.09	4804.06	5325.34
Q1J4H7	M protein GN=emm1-0	7532.44	39945.9	10022.8	624.201	496.611	583.375	1305.81	1093.5	1450.7	1446.23
Q1J4H9	C5A peptidase GN=scpA	10075.2	59189	2816	826.196	556.867	438.685	1159.51	851.27	675.588	664.293
Q1J4I1	Laminin-binding surface protein GN=lmb	6814.26	9887.22	5317.52	2026.45	2180.26	1614.89	5629.34	5019.86	4147.25	5154.48
Q1J4I2	Streptococcal histidine triad protein GN=MGAS10750_Spy1804	3745.06	6338.14	5756.03	2087.23	3422.72	1417.7	8459.36	4516.25	5760.22	4688.49
Q1J4I3	Streptococcal histidine triad protein GN=MGAS10750_Spy1803	3414.11	5182.05	5512.56	3518.01	3284.99	2273.32	8430.12	4183.32	3792.34	3671.02
Q1J4I5	Dipeptide transport ATP-binding protein dppF GN=dppE	6322.61	6642.61	6014.51	3286.47	3489.92	3010.69	2757.28	2738.16	2727.33	2718.79
Q1J4I6	Dipeptide transport ATP-binding protein dppD GN=dppD	7741.31	6598.2	6049.92	2765.29	3021.53	3145.54	2340.98	2393.06	2875.24	2940.6
Q1J4I7	Dipeptide transport system permease protein dppC GN=dppC	11278.2	15315.8	7258.9	1587.81	2284.56	1521.02	2257.29	2318.63	2547.47	2706.92
Q1J4I9	Dipeptide-binding protein GN=dppA	9989.92	16987.5	6621.65	2140.43	2684.71	1661.16	4397.62	3387.24	1643.01	1662.73
Q1J4J1	Enterotoxin GN=smeZ	1700.03	1266.38	2124.12	5385.5	5329.08	2432.69	13215.6	9194.73	1909.33	1837.42
Q1J4J3	DNA topology modulation protein flar-related protein GN=flaR	6702.51	9132.42	4649.93	2701.58	2417.67	1263.47	8300.22	7820.35	3429.31	4011.38
Q1J4J5	ATPase, AAA family GN=MGAS10750_Spy1791	3037.06	2374.42	2721.63	4550.84	6213.12	4881.76	4731.69	3578.88	1191.34	1144.2
Q1J4J6	Anthranilate synthase component II / Para-aminobenzoate synthase glutamine amidotransferase component II GN=trpG	1330.17	1307.59	1549.83	4654.4	5001.75	5391.37	1693.56	3168.87	3335.96	3157.62
Q1J4J7	Para-aminobenzoate synthetase component I / 4-amino-4-deoxychorismate lyase GN=MGAS10750_Spy1789	1365.3	2136.38	1476.19	4038.74	4548.24	4249.68	5149.55	5248.87	4332.2	3784.35
Q1J4J8	Amidase family protein GN=MGAS10750_Spy1788	2854.28	3212.67	2854.6	5357.59	5143.55	3446.91	8129.01	5250.74	1534.18	1546.53
Q1J4K0	Ribosomal protein L11 methyltransferase GN=prmA	1205.02	786.913	1329.96	4796.21	5342.45	5650.91	2135.31	2296.62	3256.98	2779.43
Q1J4K1	Ribosomal RNA small subunit methyltransferase E GN=MGAS10750_Spy1785	1996.81	1526.59	2105.96	4672.32	4426.48	5252.24	4480.42	2630.1	2983.83	2601.81
Q1J4K4	NrdI protein GN=MGAS10750_Spy1782	2410.59	3570.12	4179.2	3395.7	2115.88	4180.94	4668.22	4323.22	4131.54	4676.73
Q1J4K6	GTP pyrophosphokinase / Guanosine-3',5'-bis(Diphosphate) 3'-pyrophosphohydrolase GN=relA	1425.98	1606.59	1366.68	4896.66	6833	5567.12	4694.2	5086.97	831.643	868.381
Q1J4K7	D-aminoacyl-tRNA deacylase GN=dtd	2659.14	4380.68	5103.72	2930.22	1515.59	3996.8	2452.09	3901.43	4715.34	5530.81
Q1J4K8	Streptokinase GN=ska	4224.7	1201.16	11777.1	3911.94	4165.09	2198.67	3602.9	3549.72	1269.48	1158.86
Q1J4K9	Leucine rich protein GN=lrp	2932.15	3364.48	2708.02	3456.31	3929.78	3254.81	4999.61	5549.85	4542.05	4533.04
Q1J4L0	Multiple sugar transport ATP-binding protein msmK GN=msmK	3925.87	4061.51	3329.86	3949.86	4309.01	4277.99	3337.99	3566.28	2884.57	2553.06
Q1J4L1	Glucan 1,6-alpha-glucosidase GN=dexB	3220.49	2495.95	3546.99	4251.74	4587.02	5442.08	1819.03	1967.04	2273.4	1939.24
Q1J4L3	Pullulanase GN=pulA	4161.82	2301.32	4029.91	3752.3	4335.69	2121.59	14396.1	9263.99	1915.89	1873.89
Q1J4L4	Thioredoxin GN=MGAS10750_Spy1772	1885.22	1837.94	3836.74	3454.2	2173.91	6555.44	1441.46	1380.83	3938.11	3308.76
Q1J4L5	Protein translocase subunit YajC GN=yajC	1950.32	3138.58	1311.05	1972.68	3464.56	2404.88	25600.1	16342.8	2159.98	1994.52
Q1J4L6	Isoprenyl transferase GN=uppS	6623.68	4982.72	5355.63	2690.19	3498.9	2360.38	3515.8	4098.8	3912.52	4109.68
Q1J4L7	Phosphatidate cytidylyltransferase GN=cdsA	7428.8	8300.9	5134.13	1792.64	2653.09	1731.03	9719.92	8848.23	3104.04	2859.03
Q1J4L8	Zinc metalloprotease GN=MGAS10750_Spy1768	5979.77	8990.18	3649.15	1756.59	3059.17	1628.09	9137.44	7944.92	4378.43	4343.52
Q1J4L9	Proline--tRNA ligase GN=proS	2154.95	3598.02	2411.51	4980.33	3455.12	4078.65	2588.53	2360.73	4224.24	4111.25
Q1J4M0	DNA polymerase III PolC-type GN=polC	1280.48	1986.19	1316.57	4236.36	4513.42	3903.32	6571.37	6551.08	4091.99	3679.28
Q1J4M1	Transcriptional regulator, MarR family GN=MGAS10750_Spy1765	7387.9	24485.1	5486.05	1445.38	1383.46	1693.85	2546.69	3059.95	3022.92	4073.58
Q1J4M2	NADPH-dependent FMN reductase family protein GN=MGAS10750_Spy1764	1820.15	1080.88	1577.69	2833.6	4515.42	6703.39	7048.94	6318.16	1810.57	1911.79
Q1J4M3	Peptide deformylase GN=def	3489.57	3932.68	4234.37	1802.81	1434.18	2069.08	1589.24	1559.75	8663.1	9572.63
Q1J4M6	30S ribosomal protein S15 GN=rpsO	2675.35	3586.3	2759.66	2138.06	2193.28	7845.78	2552.41	2116.87	2493.3	3405.94
Q1J4M8	Transcription antiterminator, BglG family / PTS system, mannitol (Cryptic)-specific IIA component GN=MGAS10750_Spy1758	3508.54	5927.84	2957.43	2585.42	3189.55	3508.83	8115.96	7743.94	3598.23	3567.83
Q1J4N1	Transaldolase GN=MGAS10750_Spy1755	3577.65	2324.7	4772.03	2928.57	2261.31	6312.13	2827.1	2043.11	2825.36	2619.37
Q1J4N2	Polyribonucleotide nucleotidyltransferase GN=pnp	8548.97	15147.1	5812.5	1140.24	1153.3	1348.24	2736.25	2637.51	4912.81	6059.32
Q1J4N3	Uncharacterized protein GN=MGAS10750_Spy1753	2749.02	2344.77	4684.54	4088.87	2172.26	3575.87	1478.95	1408.59	5383.31	5600.35
Q1J4N4	Serine acetyltransferase GN=cysE	5587.87	6641.66	3644.79	3177	4004.16	2231.9	6404.92	6101.78	3452.29	3396.57
Q1J4N7	Cysteine--tRNA ligase GN=cysS	1977.82	3018.14	1922.49	4610.5	4174.83	4255.77	3421.28	3154.49	4151.04	3762.07
Q1J4N9	Hypothetical membrane associated protein GN=MGAS10750_Spy1747	9674.55	2717.39	8421.16	2895.32	4017.03	2317.79	4290.9	2609.23	1452.28	1631.42
Q1J4P0	23S rRNA Gm2251 methyltransferase GN=MGAS10750_Spy1746	1549.49	653.366	2767.42	4694.59	3903.97	5607.38	2097.89	1474.73	2824.7	3980.67
Q1J4P2	Fatty acid-binding protein, DegV family GN=MGAS10750_Spy1744	3285.74	3204.76	3378.46	4360.43	3355.39	5963.18	1750.78	1856.57	2018.21	2275.92
Q1J4P5	50S ribosomal protein L13 GN=rplM	1400.86	932.877	1918.22	3790.69	3360.45	7128.62	1250.81	1067.54	2202.67	4898.91
Q1J4P6	30S ribosomal protein S9 GN=rpsI	1122	1274.43	1580.21	3779.79	2562.85	9613.41	1038.64	1223.4	1425.06	1486.34
Q1J4P9	DNA-damage-inducible protein J GN=MGAS10750_Spy1737	2543.38	2805.65	2827.7	3603.33	3301.61	4714.75	2369.68	2416.41	3735.33	5477.98
Q1J4Q0	Lactose phosphotransferase system repressor GN=lacR2	1512.24	1715.06	1725.75	4787.42	5021.7	5835.27	4318.61	4901.66	1560.72	1579.13
Q1J4Q1	Galactose-6-phosphate isomerase subunit LacA GN=lacA	3375.37	1401.64	8197.81	3830.97	1872.68	5839.23	1790.49	1607.62	1648.11	1328.02
Q1J4Q2	Galactose-6-phosphate isomerase subunit LacB GN=lacB	2066.41	990.627	4345.61	5768.15	2566.34	5748.61	3070.55	3723.21	1521.35	1140.68
Q1J4Q3	Tagatose-6-phosphate kinase GN=lacC	1606.22	761.453	3479.48	5771.5	3527.58	6967.34	1586.62	1675.85	896.431	775.497
Q1J4Q4	Tagatose 1,6-diphosphate aldolase GN=lacD	2798.09	1265.24	4074.96	4871.9	2884.03	5127.78	2725.86	3665.36	2803.43	2112.51
Q1J4Q5	PTS system, lactose-specific IIA component GN=lacF	3764.41	1640.96	7534.96	3228.63	1868.9	5975.18	1620.84	1813.29	2195.99	1757.35
Q1J4Q6	PTS system, lactose-specific IIBC component GN=lacE	10277.1	10479.8	7567.81	1825.63	2162.53	1350.87	6575.42	6779.61	2078.99	1909.29
Q1J4Q7	6-phospho-beta-galactosidase GN=lacG PE=3 SV=2	2302.05	1126.36	2984.21	5546.32	3870.02	4327.12	7927.35	9225.21	834.39	741.711
Q1J4Q9	Serine/threoninedehydratase / Lanthionine synthetase GN=salB	2204.08	8688.65	1759.43	3246.91	2460.74	2128.77	13433.3	17315.5	2167.67	2659.25
Q1J4R1	ABC transporter ATP-binding protein GN=MGAS10750_Spy1725	4038.55	3855.47	4558.02	3851.96	3205.49	2509.7	6613.06	7966.3	3421.48	2874.38
Q1J4R4	Transcriptional regulatory protein degU GN=salR	4923.45	4914.59	4234.98	3190.65	3456.59	3560.02	4436.82	3957.09	3412.85	3354.16
Q1J4R6	Type I restriction-modification system methylation subunit GN=hsdM	1976.23	1481.52	2319.54	5882.86	4359.58	5333.76	2103.81	2379.59	2161.49	2031.93
Q1J4T5	Tetronasin resistance ATP-binding protein GN=MGAS10750_Spy1701	584.557	6188.27	602.72	8860.24	3833.69	1160.59	1057.52	613.965	6002.43	4959.43
Q1J4U2	Putative surface protein GN=MGAS10750_Spy1694	663.77	1670.11	637.329	8514.49	9847.25	2096.68	1050.29	785.317	2388.36	1692.88
Q1J4U4	NlpC/P60 family protein GN=MGAS10750_Spy1692	6426.61	2496.37	9991.08	3117.4	4021.76	1863.6	10293.1	4887.16	719.468	758.936
Q1J4U8	Uncharacterized protein GN=MGAS10750_Spy1688	2266.4	2399.39	1955.59	4253.23	6882.04	5006.11	2854.18	4521.12	1869.67	1437.52
Q1J4V8	Type I restriction-modification system methylation subunit GN=MGAS10750_Spy1678	2152.03	2610.78	2587.6	6122.32	4647.83	3795.92	1812.61	2182.58	3169.44	2996.82
Q1J4V9	Type I restriction-modification system specificity subunit GN=hsdS	1822.21	1850.65	2070.8	5175.61	4605.12	4766.74	1987.71	2148.24	3488.22	3216.19
Q1J4W0	Type I restriction enzyme R Protein GN=hsdR	1636.35	1384.54	1720	5142.84	5814.56	5439.54	3938.99	4291.23	1488.97	1434.64
Q1J4W1	Glycerate kinase GN=MGAS10750_Spy1675	3284.35	7906.11	2427.6	5721.43	3044.14	3222.95	4011.84	3825.8	2998.05	2828.2
Q1J4W4	tRNA pseudouridine synthase A GN=truA	3250.01	2129.48	3165.36	5309.59	3506.5	3948.92	1895.32	1645.57	3637.08	3922.14
Q1J4W5	Phosphomethylpyrimidine kinase / Hydroxymethylpyrimidine kinase GN=thiD	1791.85	1189.65	1967.15	3464.16	4556	5819.63	4133.05	5091.78	2941.65	2710.81
Q1J4W7	UPF0340 protein MGAS10750_Spy1669 GN=MGAS10750_Spy1669	1543.28	1921.68	1881.56	3571.83	4750.21	6282.43	2627.32	2313.54	3004.98	3060.31
Q1J4W8	Mechanosensitive ion channel GN=MGAS10750_Spy1668	6881.82	5408.56	5058.25	2828.38	4262.84	2339.53	4449.86	4541.58	3103.21	3279.06
Q1J4W9	Trigger factor GN=tig	1368.76	951.428	4024.5	4109.99	5149.19	6059.06	1359.29	1076.06	2524.21	1945.66
Q1J4X0	Probable DNA-directed RNA polymerase subunit delta GN=rpoE	1558.97	1649.37	3327.12	5571.61	2647.81	5749	1150.88	1504.24	2998.77	2751.13
Q1J4X1	CTP synthase GN=pyrG	2013.85	1970.16	1860.07	6442.75	4853.87	4276.5	2233.06	2074.51	2757.97	2558.57
Q1J4X2	Alpha/beta hydrolase GN=MGAS10750_Spy1664	5965.51	11433.4	3853.89	1723.9	2903.62	1108.19	5343.53	4751.5	5919.37	5850.02
Q1J4X3	Fructose-bisphosphate aldolase GN=fba	5486.67	2626.72	7823.88	2626.78	1841.23	2396.45	2428.25	2522.95	4683.01	5640.12
Q1J4X4	50S ribosomal protein L28 GN=rpmB	619.262	794.045	769.821	1995.41	3054.31	8863.88	3401.69	2166.31	2279.48	4997.32
Q1J4X5	General stress protein, Gls24 family GN=asp	2788.61	2337.04	4227.18	3189.33	1917.65	5179.31	5000.84	4187.64	3733.93	3511.13
Q1J4X6	Dihydroxyacetone kinase family protein GN=MGAS10750_Spy1660	1508.86	1227.08	1558.99	4910.31	5050.23	5657.34	2368.94	2335.72	2875.94	2589.93
Q1J4X7	Membrane protease protein family GN=MGAS10750_Spy1659	7741.36	12564.9	5336.41	1165.74	2582.54	1292.8	6812.11	5998.57	4116.44	4292.78
Q1J4X8	Acid phosphatase GN=lppC	4712.19	6826.64	2930.52	2242.26	3075.8	2143.58	9314.49	7190.15	4588.24	4932.98
Q1J4X9	Phosphoglycerate kinase GN=pgk	3612.4	2278.97	5297.27	5388.31	3231.49	3937.69	1237.6	1085.97	2875.81	2891.91
Q1J4Y1	Transcriptional regulator, MerR family GN=MGAS10750_Spy1655	2598.37	2683.74	3853.19	3263.89	3476.47	5360.31	4915.63	4029.36	2618.44	2831.83
Q1J4Y2	Glutamine synthetase GN=glnA	11234.1	13936.2	6319.72	827.428	865.315	737.302	3092.31	3584.73	5116.02	5373.39
Q1J4Y3	Ribonuclease J GN=rnj	5162.53	14558.9	4088.92	1211.67	1370.26	1122.6	3722.57	4527.73	6737.98	7567.15
Q1J4Y4	UPF0356 protein MGAS10750_Spy1652 GN=MGAS10750_Spy1652	6470.87	5972.01	5354.71	1943.48	2073.32	2307.93	776.662	816.902	5750.21	7604.74
Q1J4Y5	Non-proteolytic protein, peptidase family M22 GN=MGAS10750_Spy1651	1367.68	1223.24	2009.09	4987.87	4004.28	5573.64	1688.27	1667.06	3398.34	3544.64
Q1J4Y6	Ribosomal-protein-alanine acetyltransferase GN=MGAS10750_Spy1650	2736.86	2783.9	2694.54	3397.74	3325.74	5211.29	3499.13	3158.05	3749.85	3877.54
Q1J4Y7	tRNA N6-adenosine threonylcarbamoyltransferase GN=tsaD	2492.18	3120.81	2665.68	3976.2	3457.9	4516.64	3305.37	3170.53	4266.07	3847.92
Q1J4Y9	Transcriptional regulator, GntR family GN=crgR	1418.74	978.741	1633.28	4673.33	5719.5	4958.5	3018.49	3300.45	3006.99	3036.75
Q1J4Z1	Uridine phosphorylase GN=udp	3868.12	2735.57	5385.36	5296.33	2811.79	3090.65	2306.82	2335.87	3648.15	3177.58
Q1J4Z2	Nucleoside permease nupC GN=nupC	9238.11	13864.8	4713.68	1578.79	2242.96	911.718	9010.05	7297.78	3588.96	2988.2
Q1J4Z3	Deoxyribose-phosphate aldolase GN=deoC	2883.58	1895.12	4114.57	3642.69	2698.66	5226.34	1975.22	2143.44	3970.4	3681.63
Q1J4Z4	NAD(FAD)-utilizing dehydrogenases GN=MGAS10750_Spy1642	3086.01	2289.32	3002.16	4261.94	3787.33	4163.96	4525.89	4261.96	3467.95	3157.53
Q1J4Z5	Hypothetical cytosolic protein GN=MGAS10750_Spy1641	3946.23	7756.48	4321.03	2725.54	2852.32	3359.7	6485.24	5697.39	2963.35	3881.47
Q1J4Z6	DNA polymerase III, epsilon chain GN=dnaQ	2661.47	2713.53	2961.95	4468.64	4069.24	4678.5	2731.89	1950.7	3536.37	3177.81
Q1J4Z8	Nucleoid-associated protein MGAS10750_Spy1638 GN=MGAS10750_Spy1638	1546.15	1707.34	2269.38	3722.81	4660.06	6600.91	2033.41	1847.49	2823.43	2478.79
Q1J4Z9	Transcriptional regulator GN=MGAS10750_Spy1637	3640.51	4926.4	3280.23	2708.24	2438.09	5619.25	3725.82	3167.03	3269.66	3558.68
Q1J501	Xaa-Pro dipeptidyl-peptidase GN=pepX	1484.86	1588.75	1458.45	5320.71	5226.4	4064.26	5108.12	5442.58	2973.61	2659.68
Q1J502	Transcription regulator, crp family GN=srv	5197.85	7388.27	3861.22	2783.36	2358.37	2458.28	4206.99	4167.66	5253.13	5106.38
Q1J503	Transporter, MFS superfamily GN=norA	5499.85	9315.22	4523.87	2208	2791.6	914.039	8145.09	8734.7	4577.57	4565.01
Q1J504	Aquaporin / Glycerol uptake facilitator protein GN=glpF2	5738.17	10732.3	3746.63	2023.18	3627.64	702.528	10338	8961.99	4283.65	3881.74
Q1J506	Hypothetical cytosolic protein GN=MGAS10750_Spy1630	3283.34	2522.66	4485	4598.27	3133.43	3170.01	1406.48	1296.8	4788.25	4917.06
Q1J507	Beta-lactamase family protein GN=MGAS10750_Spy1629	2790.28	1988.67	2598.03	4712.43	4409.69	4361.12	3091.79	4038.26	3045.82	3015.39
Q1J508	Formate acetyltransferase GN=pfl	4358.63	7343.05	4197.77	3191.64	2641.67	3283.43	2401.04	2404.28	5112.55	4117.31
Q1J509	DNA polymerase IV GN=dinB	5130.49	3364.06	4062.4	4764.58	4648.29	3053.98	3683.77	3697.85	2416.85	2369.06
Q1J510	Uncharacterized protein GN=MGAS10750_Spy1626	4574.42	11052	3492.05	2308.47	3191.02	2780.06	4513.89	3698.56	4226.19	4948.45
Q1J511	ATP-dependent RecD-like DNA helicase GN=recD	1207.91	1402.27	1268.17	4213.75	4901.08	4741.29	5047.91	6450.02	3409.41	3018.43
Q1J512	Signal peptidase I GN=spi	6684.36	11132.4	4963.43	2065.84	3236.36	1448.79	7122.59	6360.06	3532.38	3660.52
Q1J513	Ribonuclease HIII GN=rnhC	2117.74	3432.49	1803.44	4394.46	5273.55	5405.34	2726.73	2798.75	2512.59	2286.29
Q1J514	Hypothetical cytosolic protein GN=MGAS10750_Spy1622	2028.06	2072.77	3199.89	4028.95	3028.92	6401.03	2185.72	1760.01	2812.97	2873.67
Q1J516	Endonuclease MutS2 GN=mutS2	1656.15	1349.8	1583.46	4547.84	6740.63	5976.25	4113.45	3821.5	1038.05	954.716
Q1J518	Thioredoxin GN=trx	3757.34	4747.6	4975.2	2255.95	2428.99	3432.93	2705.04	1772.17	5521.84	6107.36
Q1J520	A/G-specific adenine DNA glycosylase GN=mutY	3804.43	3469.64	4388.98	4306.57	3769.83	4408.71	3235.78	2785.2	2423.33	2404.39
Q1J522	30S ribosomal protein S6 GN=rpsF	3460.86	5551.66	4221.32	1582.98	2216.57	5546.94	2860.83	3396.58	3532.35	4823.14
Q1J523	Single-stranded DNA-binding protein GN=ssb2	5628.68	14761.1	6163.61	1725.36	1300.19	2307.16	3155.67	2956.43	4068.88	5324.2
Q1J524	30S ribosomal protein S18 GN=rpsR	1302.45	1709.17	2218.86	3869.71	3712.5	7692.5	1696.78	2128.57	2030.01	1982.92
Q1J525	Hypothetical membrane spanning protein GN=MGAS10750_Spy1611	4837.39	7650.45	4769.58	2431.4	3615.5	3705.98	2933.45	2490.22	3733.73	3534.26
Q1J526	Magnesium and cobalt transport protein corA GN=corA	5421.07	6727.03	4105.57	2232.05	3845.42	1864.9	6006.43	5606.02	4517.77	4933.22
Q1J527	UvrABC system protein A GN=uvrA	1297.74	1535.21	1179.85	4462.06	6477.75	5581.47	3636.76	3403.57	2241.99	2003.88
Q1J528	Xaa-Pro dipeptidase GN=MGAS10750_Spy1608	5870.74	9019.39	6134.83	1398.43	1156.85	1440.31	2136.7	2120.96	6699.55	7961.63
Q1J529	ComE operon protein 2 GN=comEB	2917.08	2117.3	5015.47	2956.02	1846.87	2893.42	1560.05	2445.86	7119.39	6714.94
Q1J530	Elongation factor P GN=efp	1647.83	833.99	3557.5	5106.1	3280.81	6977.06	1089.13	572.313	1848.17	1761.44
Q1J531	General stress protein, Gls24 family GN=MGAS10750_Spy1605	1449.61	916.843	2202.68	4102.16	2772.29	6712.85	2486.21	2488.86	3341.1	3241.26
Q1J532	Transcription antitermination protein NusB GN=nusB PE=3 SV=2	2218.01	5543.35	3361.3	2244.43	2213.73	6141.96	3072.16	3190.97	3795	3888.06
Q1J533	Sucrose operon repressor GN=scrR	3043.47	2226.94	3178.73	5105.63	4557.1	4768.58	2256.28	2160.05	2193.37	2465.68
Q1J534	Sucrose-6-phosphate hydrolase GN=scrB	4382.15	5110.15	3955.5	3617.19	3279.24	3795.63	2708.77	2647.01	3828.27	3711.54
Q1J535	PTS system, sucrose-specific IIABC component GN=scrA	8701.42	6948.61	4968.32	1715.91	3416.79	2054.92	3931.05	4183.91	4429.58	3915.27
Q1J537	Endo-beta-N-acetylglucosaminidase F2 GN=endoS	4936.22	5156.12	6818.74	8114.77	1472.27	1094.82	6396.61	2763.03	1497.29	1772
Q1J538	Fructokinase GN=scrK	3769.63	3148.33	5133.19	4358.33	3979.91	3245.84	2407.12	1388.02	3698.9	3640.19
Q1J539	Mannose-6-phosphate isomerase GN=pmi	2447.83	2327.98	2949.42	4457.85	3636.25	3992.23	2453.89	2160.9	4848.27	4157.04
Q1J543	Protein translocase subunit SecA GN=secA	3944.55	4933.37	2858.28	4182.63	4324.93	3542.3	4864.86	4363.89	3021.57	2862.99
Q1J544	Holo-[acyl-carrier-protein] synthase GN=acpS	5371.71	5744.22	11357.5	1722.24	1500.11	1455.9	1727.93	2673.87	4664.9	5159.13
Q1J545	Alanine racemase GN=alr	5435.81	8517.66	5679.73	1629.77	1477.18	1747.6	2835.5	2860.46	6328.14	7266.35
Q1J546	Immunogenic secreted protein GN=isp2	895.158	1041.12	1058.75	5679.92	7069.83	2976.8	11582.6	7825.16	1627.06	1361.71
Q1J547	Putative Fe3+-siderophore transport protein GN=MGAS10750_Spy1589	6090.05	2372.21	5099.29	4935.88	4321.98	2054.78	9746.84	5782.7	1305.54	1314.97
Q1J549	Ferrichrome-binding protein GN=MGAS10750_Spy1587	10376.5	17194.9	6159.52	2075.03	1893.89	1535.72	5610.62	4195.04	1837.04	2094.44
Q1J552	ABC transporter ATP-binding protein GN=MGAS10750_Spy1584	9317.99	11429.9	6331.85	1306	2112.07	737.668	4631.12	3389.01	5795.23	4210.72
Q1J553	ABC transporter ATP-binding protein GN=MGAS10750_Spy1583	12146	11385.4	6574.1	1453.61	1996.06	1348.95	6037.43	4688.82	2616.29	2654.18
Q1J554	Membrane-bound protein GN=MGAS10750_Spy1582	6563.38	8766.52	3471.28	3429.29	3669.92	2189.24	4801.72	5907.84	3301.45	2893.54
Q1J556	Cobalt transport ATP-binding protein cbiO GN=MGAS10750_Spy1580	4577.44	5679.21	3251.2	2806.91	3502.17	3050.96	6637.02	5411.91	3702.94	4352.76
Q1J557	ATP-dependent DNA helicase RecG GN=recG	1584.67	1825.15	1430.37	5298.85	5687.5	4524.64	8023.93	7694.76	985.888	1008.9
Q1J558	ABC transporter ATP-binding protein GN=MGAS10750_Spy1578	4645.22	45581.1	3658.62	988.109	1587.33	729.691	2441	2522.39	2957.11	3200.51
Q1J559	ABC transporter permease protein GN=MGAS10750_Spy1577	3117.66	41809.4	2202.1	1040.26	1418.71	582.276	11302.3	7531.93	2530.23	2671.71
Q1J560	L-asparaginase GN=asnB	3683.42	2107.63	3318.14	5777.26	3781.69	3550.71	3620.07	3301.79	2644.75	2842.44
Q1J561	Hydrolase GN=MGAS10750_Spy1575	6015.18	6328.34	4127.53	2649.92	4190.78	2356.5	6452.21	5325.15	3408.93	3514.44
Q1J562	Universal stress protein family GN=MGAS10750_Spy1574	2163.58	2754.32	2163.14	3667.23	3646.48	6371.19	1998.54	2871.79	3077.14	2796.83
Q1J563	Aspartate aminotransferase GN=MGAS10750_Spy1573	2200.13	2198.35	1709.45	4002.88	4361.06	3652.2	6199.95	7099.07	3929.64	3688.77
Q1J564	GTP-sensing transcriptional pleiotropic repressor CodY GN=codY	3385.68	2918.5	3535.03	2795.81	2923.14	3445.67	3726.53	4229.65	5517.21	5460.78
Q1J569	Glutamyl-tRNA(Gln) amidotransferase subunit A GN=gatA	1094.53	1129.18	1315.55	4860.86	5176.61	6311.15	2179.22	2365.86	2459.42	2163.96
Q1J570	Aspartyl/glutamyl-tRNA(Asn/Gln) amidotransferase subunit B GN=gatB	1316.97	1132.71	1593.81	4949.28	4449.47	5445.94	2377.7	2382.55	3472.59	3194.47
Q1J573	Phosphoglycerate mutase family protein GN=MGAS10750_Spy1563	1583.73	2333.57	1605.28	3442.34	4339.91	5424.51	3052.51	3500.72	4327.19	3646.55
Q1J574	D-alanyl-D-alanine metallocarboxypeptidase GN=MGAS10750_Spy1562	7350.95	9311.87	5809.31	1205.27	1893.38	1726.67	8581.51	6945.05	3545.18	4663.82
Q1J575	N-acetylmuramoyl-L-alanine amidase GN=MGAS10750_Spy1561	3989.24	4127.96	4893.18	3292.5	4229.29	3912.82	3754.8	3652.45	2619.3	3036.73
Q1J576	Heat-inducible transcription repressor HrcA GN=hrcA	2194.75	2245.84	1886.52	4148.93	4820.82	4096.11	8769.64	9812.55	1828.38	1736.48
Q1J577	Protein GrpE GN=grpE	1830.06	1886.94	3921.25	3506.69	3057.01	5782.92	2614.23	2069.62	3659.19	3397.62
Q1J578	Chaperone protein DnaK GN=dnaK	4698.8	3889.14	7505.99	2398.39	3244.07	2576.29	2704.9	2152.11	4571.48	4593.83
Q1J579	Chaperone protein DnaJ GN=dnaJ	1497.08	1686.25	1530.25	3077.93	4303.27	7347.67	1829.44	1507.61	3062.14	3167.5
Q1J580	Enoyl-CoA hydratase GN=phaB	5742.22	8990.99	4520.57	1785.05	1707.81	1533.55	6777.3	8091.55	5171.57	5309
Q1J581	Transcriptional regulator, MarR family GN=MGAS10750_Spy1555	4304.6	7814.85	3600.23	1959.71	2103.4	2782.12	4089.61	5129.95	5482.86	6283.55
Q1J582	3-oxoacyl-[acyl-carrier-protein] synthase 3 GN=fabH	3428.97	3086.11	3252.04	3499.31	3183.99	3752.9	3345.13	3324.17	4820.7	4739.31
Q1J583	Acyl carrier protein GN=acpP	2483.38	2570.5	2820.69	4225.45	3548.03	1653.19	8716.84	10899.7	4801.45	3566.38
Q1J584	Enoyl-reductase (NADH) GN=MGAS10750_Spy1552	8622.72	4196.11	7561.18	2821.24	2162.66	2240.58	1404.15	1683	3835.97	4205.25
Q1J585	Enoyl-reductase (NADH) GN=fabK	9145.27	4453.2	7134.89	2699.29	2263.38	2683.42	1852.47	1899.68	3446.12	3396.22
Q1J586	Malonyl CoA-acyl carrier protein transacylase GN=fabD	2513.22	1906.37	2508.51	4342.17	4099.68	4621.89	2971.08	2721.17	3828.02	3617.32
Q1J587	3-oxoacyl-reductase GN=MGAS10750_Spy1549	1702.19	1685.86	1793.35	4445.47	4014.95	4451.4	2872.61	2798.06	4774.74	4344.91
Q1J588	3-oxoacyl-[acyl-carrier-protein] synthase 2 GN=fabF	2024.54	1574.99	2262.51	5295.64	4127.62	4520.42	3715.02	3927.37	3140.53	2784.95
Q1J589	Biotin carboxyl carrier protein of acetyl-CoA carboxylase GN=accB	1418.3	4532.42	3841.48	3797.42	3275.62	6696.67	5059.32	2961.33	1224.25	1307.47
Q1J590	3-hydroxyacyl-[acyl-carrier-protein] dehydratase FabZ GN=fabZ PE=3 SV=2	5646.72	9911.51	5694.56	1467.18	1423.87	1458.75	3909.49	5161.26	5563.75	6909.82
Q1J591	Biotin carboxylase GN=accC	1169.67	1110.31	1302.31	5488.95	5590.47	5084.15	3907.75	4172.19	2218.12	2072.01
Q1J592	Acetyl-coenzyme A carboxylase carboxyl transferase subunit beta GN=accD	4654.01	3784.21	5160.86	3488.9	3174.57	3464.11	3734.72	3751.13	3414.56	3395.52
Q1J593	Acetyl-coenzyme A carboxylase carboxyl transferase subunit alpha GN=accA	3571.92	6691.82	4562.56	3695.56	2998.4	3526.06	3959.43	3503.49	3062.25	3902.92
Q1J594	Serine--tRNA ligase GN=serS	1127.6	1034.2	1311.68	4299.14	4681.12	6142.38	2556.63	2496.19	3295.21	3044.13
Q1J595	Hypothetical cytosolic protein GN=manO	3990.68	2524.87	4501	3319.95	3198.94	4772.25	2158.34	1490.84	3270.12	4218.96
Q1J596	PTS system, mannose-specific IID component GN=manN	8517.64	11325.3	6289.85	1668.78	2566.61	1275.67	4884.13	5149.96	3562.29	4037.09
Q1J597	PTS system, mannose-specific IIC component GN=manM	9616.04	8350.75	6085.6	1885.88	3485.33	1255.23	6346.47	5669.63	2745.33	3207.93
Q1J598	PTS system, mannose-specific IIAB component GN=manL	3303.08	3384.16	3510.01	4424.53	4527.33	5182.95	2204.73	2085.48	2071.94	1959.7
Q1J599	Hydrolase GN=MGAS10750_Spy1537	1464.72	1944.09	1288.37	4423.91	5439.05	5078.89	5104.85	5425.46	2528.11	2248.07
Q1J5A0	Guanine-hypoxanthine permease GN=MGAS10750_Spy1536	2559	2582.3	1656.18	4817.3	3867.8	1190.05	16469.4	12665.1	3105.33	2595.56
Q1J5A1	ATP/GTP hydrolase GN=MGAS10750_Spy1535	1570.03	4527.8	1477.83	4178.86	4870.72	4454.23	4264.6	4650.52	3867.25	2716.19
Q1J5A2	Acetyltransferase GN=MGAS10750_Spy1534	1501.34	3046.55	1459.99	4713.51	3387.65	6650.18	2646.03	2185.13	2732.85	2237.45
Q1J5A3	Transcriptional regulator, LytR family GN=lytR	4566.05	3170.25	3432.15	4147.94	6224.62	2801.52	5980.76	4649.27	2153.87	2318.2
Q1J5A5	Bis(5'-nucleosyl)-tetraphosphatase (Asymmetrical) GN=hit	3990.61	3146.27	5746.73	2827.23	2083.48	5776.75	2251.07	1252.26	3172.77	2775.82
Q1J5A6	ABC-type transporter ATP-binding protein ecsA GN=MGAS10750_Spy1530	6719.34	8443.82	4312.28	2409.64	3384.87	2511.17	3794.97	3478.4	3867.64	4367.04
Q1J5A7	Protein ecsB GN=MGAS10750_Spy1529	7121.04	17714.5	4909.19	1307.24	2374.69	1637.79	4512.21	3844.97	4397.37	4027.51
Q1J5A8	Phosphotransferase enzyme family GN=MGAS10750_Spy1528	5377.68	4856.7	4496.67	3272.39	2990.31	4692.18	3092.76	3670.14	2452.52	2264.88
Q1J5A9	tRNA (guanine-N(7)-)-methyltransferase GN=trmB	3700.73	2269.76	3007.37	8587.8	4911.36	1721.96	3840.58	3159.98	1625.34	2006.32
Q1J5B0	Ribosome maturation factor RimP GN=rimP	2416.55	2071.8	3634.4	3860.06	3479.61	4336.55	1990.1	1594.69	3862.52	5588.48
Q1J5B1	Transcription termination/antitermination protein NusA GN=nusA	2926.02	3066.57	3182.31	5655.49	3546.32	3678.47	3039.65	2970.14	3372.27	2976.95
Q1J5B2	Hypothetical cytosolic protein GN=MGAS10750_Spy1524	1832.47	3653.36	2748.24	2269.35	2502.45	5902.37	8436.33	4623.74	3556.01	3351.11
Q1J5B4	Translation initiation factor IF-2 GN=infB	1350.09	1317.91	1171.53	5027.82	7335.71	5664.8	3830.56	4679.38	764.821	759.374
Q1J5B6	Esterase GN=MGAS10750_Spy1520	3371.83	1617.3	4479.65	6379.69	6233.76	2149.6	5383.34	5241.58	1130.34	1284.91
Q1J5B7	CopAB ATPase metal-fist type repressor GN=copY	2400.25	3852.48	3486.57	2422.53	2493.9	4503.52	4207.34	5557.07	4693.14	4786.54
Q1J5B8	Copper-exporting ATPase GN=copA	8606.21	11779.7	5954.67	1563.42	3501.54	1303.73	5348.11	5434.47	3269.79	3149.21
Q1J5C1	Lactose phosphotransferase system repressor GN=lacR1	1345.63	1452.65	1971.97	5177.32	4112.69	5667.85	2939.15	4959.7	2335.81	1941.49
Q1J5C2	PTS system, galactose-specific IIA component GN=MGAS10750_Spy1514	5392.96	5502.04	8481.24	1961.76	2277.88	2510.95	1747.68	1944.87	4195.68	5379.45
Q1J5C4	PTS system, galactose-specific IIC component GN=MGAS10750_Spy1512	8266.54	12856	8546.69	1559.93	1895.11	620.082	6261.44	8265.86	2977.85	2379.55
Q1J5C5	Galactose-6-phosphate isomerase subunit LacA GN=lacA	2573.91	3117.85	5103.33	3300.89	1824.5	6038.43	2797.79	1483.33	2872.88	3477.74
Q1J5C6	Galactose-6-phosphate isomerase subunit LacB GN=lacB	1966.45	1155.93	4173.14	5816.87	2577.21	6273.63	1773.97	1977.12	1607.33	1262.02
Q1J5C8	Tagatose 1,6-diphosphate aldolase GN=lacD	1753.49	1083.5	2304.24	5840.96	4347.78	5185.17	4553.87	6212.95	1269.51	1037.61
Q1J5D0	Hydrolase GN=MGAS10750_Spy1506	3146.88	1409.59	4251.97	4845.57	3417.37	4915.2	1242.64	903.486	3156.02	2979.95
Q1J5D2	DegV family protein GN=MGAS10750_Spy1504	7660.32	4916.59	7771.1	2690.36	2476.51	3937.32	1660.5	1626.98	2138.23	2246.02
Q1J5D3	Uncharacterized protein GN=MGAS10750_Spy1502	3638.12	8714.68	3468.7	3009.72	3654.1	3899.96	4491.22	4533.08	2840.07	3358.39
Q1J5D5	Sodium-dependent phosphate transporter GN=MGAS10750_Spy1501	7561.37	9018.65	4646.25	2133.3	3695.44	1780.69	5273.92	4776.14	3696.59	3944.15
Q1J5D6	N-acetylglucosamine-6-phosphate deacetylase GN=nagA	1586.62	1043.65	2232.79	3800.96	4286.57	6771.56	1542.38	1774.01	3054.75	2619.28
Q1J5D7	Aldo/keto reductase family GN=MGAS10750_Spy1499	1948.82	2767.38	2138.35	4522.75	3445.81	4576.23	2261.31	2484.5	4742.21	4046.79
Q1J5D8	Hypothetical membrane spanning protein GN=MGAS10750_Spy1498	11076.1	33050.6	6318.13	595.687	1345.97	422.763	1970.91	1996.9	3020.06	2214.06
Q1J5E0	Glycine--tRNA ligase alpha subunit GN=glyQ	2437.17	3998	2787.46	4396.15	3856.98	5047.72	2661.4	2650.47	2986.26	2885.27
Q1J5E1	Glycine--tRNA ligase beta subunit GN=glyS	1170.73	1257.49	1230.67	4490.83	4803.82	5444.66	4607.99	5151.65	2828.38	2597.55
Q1J5E3	Hypothetical membrane associated protein GN=MGAS10750_Spy1493	4655.49	4696.43	4005.45	2931.42	4626.87	4444.9	3723.17	2776.35	2636.13	2603.34
Q1J5E4	Glycerol kinase GN=glpK	1830.56	2103.12	1941.53	3675.09	3996.18	5150.55	5601.75	5856.21	3376.45	2803.68
Q1J5E5	Alpha-glycerophosphate oxidase GN=glpO	1546.82	2982.18	1621.78	3914.69	4501.06	6556.41	1908.37	1787.78	2983.55	2524.04
Q1J5E9	Probable transaldolase GN=tal	10014.1	18656	7211.64	775.443	881.122	925.288	1788.65	1885.86	4817.71	4839.36
Q1J5F1	Transketolase GN=tkt	8759.33	12748.9	6688.18	1413.08	1581.01	1817.14	2234.02	2412.11	4131.63	4960.24
Q1J5F3	ABC transporter ATP-binding protein GN=MGAS10750_Spy1483	3912.66	11672.5	2615.24	2768.32	3262.71	1633.32	9216.88	6212.01	4604.71	4522.58
Q1J5F4	ABC transporter permease protein GN=proB	6664.55	8974.17	4274.51	1513.62	3150.91	877.722	6464.47	6487.4	5721.44	5369.01
Q1J5F5	Glutamate 5-kinase GN=proB PE=3 SV=2	1437.86	1325.57	1893.83	4224.23	3768.15	4790.71	2611.2	2914.11	4642.05	4691.58
Q1J5F6	Gamma-glutamyl phosphate reductase GN=proA	4176.65	3340.91	4658.77	4108.02	3437.02	3923.17	2189.03	2243.75	3224.33	3501.77
Q1J5F8	Ribosomal RNA small subunit methyltransferase H GN=rsmH PE=3 SV=2	1823.26	1474.67	2137.26	5562.21	5617.44	5861.68	2767.66	1928.07	1242.35	1187.25
Q1J5F9	Cell division protein FtsL GN=ftsL	6245.24	15695.6	5122.57	1694.38	2892.06	2222.39	4378.14	4634.65	3560.74	3190.35
Q1J5G0	Division specific D,D-transpeptidase / Cell division protein ftsI GN=MGAS10750_Spy1476	3394.74	1839.22	3615.78	5047.88	5484.75	3500.75	6830.12	4657.13	1597.83	1545.06
Q1J5G1	Phospho-N-acetylmuramoyl-pentapeptide-transferase GN=mraY	6293.38	11328.8	3918.74	1678.39	3077.76	1484.84	8044.03	8133.01	4266.46	3781.25
Q1J5G3	DEAD-box ATP-dependent RNA helicase CshB GN=cshB	1534.19	2490.61	1266.09	5403.44	6171.03	6638.53	1584.06	1851.6	737.697	805.557
Q1J5G4	Amino acid ABC transporter permease protein GN=MGAS10750_Spy1472	5714.18	9122.58	3468.43	1678.62	3333.67	1291.81	7516.77	7950.93	4857.64	5318.05
Q1J5G5	Amino acid transport ATP-binding protein GN=MGAS10750_Spy1471	3208.43	2975.68	2742.65	3711.81	4106.84	5057.39	4150.86	4519.72	2646.24	2549.29
Q1J5G7	Thioredoxin reductase GN=MGAS10750_Spy1469	6105.9	10148.7	6747.85	1409.17	739.827	1003.39	1948.17	2470.4	6849.2	7910.38
Q1J5G8	Amino acid permease GN=MGAS10750_Spy1468	6446.36	9436.96	5053.25	1976.53	3146.29	1173.16	6843.34	6868.76	4292.59	4305.99
Q1J5G9	Nicotinate phosphoribosyltransferase GN=nadE	1465.54	1587.24	1728.22	4299.22	4417.98	4880.23	2933	2957.1	4308.79	3844.33
Q1J5H0	NH(3)-dependent NAD(+) synthetase GN=nadE	3830.91	2205.31	4482.74	4243.39	3548.98	4240.91	1429.72	1408.05	3748.21	3381.36
Q1J5H1	Aminopeptidase C GN=pepC	8572.81	16692.1	5402.59	690.291	796.781	688.925	3247.7	3683.16	6006.2	6714.55
Q1J5H2	Multimodular transpeptidase-transglycosylase PBP 1A GN=pbp1A	7380.2	5609.24	5071.99	2452.97	2865.41	1661.47	6749.11	5233.8	4364.69	4150.99
Q1J5H5	Cell cycle protein GpsB GN=gpsB	2566.79	5665.8	4024.14	3200.63	3711.58	3254.31	5353.87	5505.73	4478.79	3213.07
Q1J5H6	Methyltransferase GN=MGAS10750_Spy1460	1979.62	1611.15	1769.62	4980.59	4082.08	4675.24	3863.08	3714.15	3570.7	3166.44
Q1J5H7	Mid-cell-anchored protein Z GN=mapZ	5563.43	4386.76	4942.54	3005.82	6035.13	3390.57	2149.23	1976.87	2448.2	2754.21
Q1J5H8	S-ribosylhomocysteine lyase GN=luxS PE=3 SV=2	1799.93	2220.54	2173.1	6610.51	2924.41	4533.65	2370.83	1894.29	2946.94	3593.77
Q1J5I0	D-beta-hydroxybutyrate dehydrogenase GN=MGAS10750_Spy1456	4224.31	3630.84	4265.8	3509.32	2953.23	3778.46	2059.39	1953.24	4443.41	4593.2
Q1J5I1	Acetate CoA-transferase beta subunit GN=atoA	2414.62	1556.95	2523.38	5710.56	3393.58	3347.08	2316.7	1923.34	4153.54	5420.63
Q1J5I2	Acetate CoA-transferase alpha subunit GN=atoD1	1067.37	1040.08	2478.34	7942.13	3529.34	4578.71	1870.71	1378.79	2513.63	1974.82
Q1J5I3	Acetyl-CoA acetyltransferase GN=atoB	2409.68	1364.76	2876.68	4071.83	5004.62	6479.4	1750.48	1441.4	1967.99	1779.99
Q1J5I4	Transcriptional regulators, LysR family GN=MGAS10750_Spy1452	5473.34	4020.48	4721.91	2884.96	3877.49	2973.18	4038.66	4899.65	3351.06	3885.01
Q1J5I5	Ribonuclease Y GN=rny	7124.82	6215.17	4703.73	2790.23	5342.04	2592.39	4468.88	3852.63	2348.09	2502.76
Q1J5I6	Guanylate kinase GN=gmk	1781.87	1966.97	1967.16	4863.78	3619.12	3268.9	2489.46	2616.18	5716.73	5612.55
Q1J5I8	Primosomal protein N' GN=priA	1982.78	2423.81	1741.23	5255.58	6074.87	4266.38	4373.4	3670.21	2291	2164.84
Q1J5I9	Methionyl-tRNA formyltransferase GN=fmt	2204.13	1569.51	2614.63	6101.04	4517.35	4553.12	2236.03	2385.38	2485.9	2299.67
Q1J5J0	16S rRNA m(5)C 967 methyltransferase GN=sunL	1934.12	1963.13	1848.09	7191.23	5393.2	4317.02	4216.59	3920.32	993.661	895.071
Q1J5J1	Protein phosphatase 2C GN=pppL	6046.2	5352.24	6575	2667.65	2412.85	1741.09	5973.13	4823.55	4226.95	4313.82
Q1J5J2	Serine/threonine protein kinase GN=MGAS10750_Spy1444	7108.03	7728.27	4700.71	2141.9	3270.43	2142.33	5805.13	5668.75	3659.79	3821.26
Q1J5J3	Transporter yvqF GN=yvqF	5742.87	6151.66	3967.66	2222.78	3291.25	2673.37	6243.25	5286.52	3989.45	4550.87
Q1J5J4	Sensor histidine kinase GN=yvqE	6960.6	10080.4	4924.33	1704.4	2910.81	1507.2	4709.89	5276.67	4842.55	4737.26
Q1J5J5	Two-component response regulator yvqC GN=yvqC	4312.85	3439.93	4610.69	4283.61	3405.01	3296.69	2404.98	2672.73	3739.46	3703.58
Q1J5J6	Peptidyl-prolyl cis-trans isomerase GN=MGAS10750_Spy1440	1431.23	1260	1496.32	5699.62	5135.67	5304.3	2135.44	2459.58	2582.8	2346.47
Q1J5J8	Cysteine synthase GN=cysM	2064.04	1181.55	3421.6	5072.26	4364.11	4850.25	1657.71	1492.45	3136.3	2968.93
Q1J5J9	Xaa-Pro dipeptidase GN=MGAS10750_Spy1437	3647.28	4071.54	3513.84	3577.43	2684.1	2352.57	2319.18	2628.71	6142.75	6832.94
Q1J5K2	Ribosome hibernation promoting factor GN=hpf	2240.16	1553.87	4740.72	3240.15	4218.36	6148.51	2360.39	1973.59	2436.89	2058.34
Q1J5K6	UPF0374 protein MGAS10750_Spy1430 GN=MGAS10750_Spy1430	2199.19	3257.16	2268.02	4015.66	3407.67	3773.07	2845.68	4124.22	5111.14	4899.05
Q1J5K7	Regulatory protein RecX GN=recX	1952.73	2731.09	2439.59	5037.9	3962.74	6394.83	1993.28	2049	1845.27	1560.86
Q1J5K8	tRNA (Uracil-5-)-methyltransferase GN=MGAS10750_Spy1428	1269.38	926.721	1316.64	6184.88	5768.53	5170.6	3168.07	3150.13	1771.17	1653.91
Q1J5K9	Sensory transduction protein kinase GN=rocA	6295.66	9816.32	3719.14	1545.83	2951.69	1238.76	7363.79	7334.85	5341.22	4966.48
Q1J5L0	Alpha-mannosidase GN=MGAS10750_Spy1426	4983.6	8927.51	4444.19	2215.04	2398.34	2310.95	1999.38	2150.13	5653.86	6716.14
Q1J5L1	Uncharacterized protein GN=MGAS10750_Spy1425	4305.08	6212.3	5510.8	2846.17	2301.79	2759.16	4585.02	6022.48	3817.22	4329.17
Q1J5L2	Transcriptional regulator, GntR family / Transcriptional regulator, LacI family GN=MGAS10750_Spy1424	2898.67	3336.64	2835.63	4435.43	3743.44	4152.31	3448.99	4075.33	3991.15	2735.37
Q1J5L3	Hyaluronoglucosaminidase GN=hyl	7424.26	12768.2	6302.22	1050.82	1200.65	953.437	5531.08	6740.55	4726.1	5525.51
Q1J5L4	Beta-glucosidase GN=MGAS10750_Spy1422	5986.35	10307.4	4430.62	2206.74	2340.01	1836.49	3746.41	3967.83	5200.85	5570.1
Q1J5L9	Sugar-binding protein GN=MGAS10750_Spy1417	8634.78	13784.8	4831	1804.68	2115.34	1156.81	5512.26	3934.08	4478.71	4475.31
Q1J5M2	Two-component response regulator yesN GN=MGAS10750_Spy1414	1684.45	2350.84	1556.06	4312.44	4251.59	3673.16	6464.23	8580.92	3640.96	3225.63
Q1J5M3	Beta-galactosidase GN=lacZ	2062.61	1887.05	2167.55	5686.7	5877.79	2875.92	9605.35	5338.74	2007.4	2127.73
Q1J5M4	Shikimate dehydrogenase (NADP(+)) GN=aroE	7043.63	4743.68	5717.29	2608.83	2628.48	3447.14	1903.09	1950.03	3999.75	3737.69
Q1J5M5	SAM-dependent methyltransferase GN=MGAS10750_Spy1411	6646.11	4664	6382.54	2527.95	2746.87	2788.1	4787.71	3665.9	3614.02	3433.57
Q1J5M6	Hypothetical cytosolic protein GN=MGAS10750_Spy1410	1829.91	664.903	4838.54	4680.94	3422.05	4852.41	1472.27	1131.46	3605.02	3408.1
Q1J5M7	Putative acetate kinase GN=MGAS10750_Spy1409	2469.31	2951.65	3342.14	3202.54	3000.67	4343.23	4958.89	3763.76	4487.74	4421.61
Q1J5M8	Uncharacterized protein GN=MGAS10750_Spy1408	7017.77	13297.8	7471.94	1326.85	1562.45	1245.54	1670.58	3193.55	4944.74	5674.37
Q1J5M9	3-dehydroquinate synthase GN=aroB	3041.12	2886.36	3168.46	3294.08	2987.66	3259.07	4836.42	5341.36	5279.67	4906.31
Q1J5N0	3-deoxy-7-phosphoheptulonate synthase GN=MGAS10750_Spy1406	1886.01	1700.31	1782.07	4109.56	4914.88	4827.31	4771.75	4960.84	3089.91	2988.94
Q1J5N2	Hypothetical cytosolic protein GN=MGAS10750_Spy1404	4347.93	9220.94	2206.6	2525.33	2051.9	4414.12	7218.17	7654.5	2515.56	3447.87
Q1J5N5	Uncharacterized protein GN=MGAS10750_Spy1401	3510.32	6117.49	3654.06	3038.08	2846.5	2757.56	3912.95	5139.26	5283.03	4990.22
Q1J5N6	Valine--tRNA ligase GN=valS	2795.96	3400.18	3223.52	4719.46	2924.73	3789.41	4896.48	4762.75	3399.07	3513.68
Q1J5N9	Uncharacterized protein GN=MGAS10750_Spy1397	9631.62	4960.57	11157.9	1751.47	2346.86	2648.9	1401.31	1494.5	2145.49	2028.49
Q1J5P0	Uncharacterized protein GN=MGAS10750_Spy1396	7813.71	5165.25	8895.5	2238.19	2961.95	2385.19	3501.48	4283.88	2606.67	2117.35
Q1J5P1	Hypothetical cytosolic protein GN=MGAS10750_Spy1395	11294.5	3952.6	14572.8	1620.96	1603.76	1668.93	1693.97	1428.35	1452	1573.4
Q1J5P3	CRISPR-associated endonuclease Cas1 GN=cas1	13349	11848	9022.64	1130.8	1349.54	1330.93	4068.92	3222.68	2068.48	2380.93
Q1J5P4	CRISPR-associated endoribonuclease Cas2 GN=cas2	9742.29	4879.96	14448.7	1651.72	1575.3	2155.32	769.276	689.111	1691.89	1853.83
Q1J5P6	Thiol:disulfide interchange protein tlpA GN=tlpA	6569.64	4582.05	5079.33	2078.24	2782.12	2164.02	4968.72	3507.56	4827.34	5772.73
Q1J5P8	Two-component response regulator yesN GN=MGAS10750_Spy1388	3460.99	3045.41	4281.92	3809.22	3878.28	4832.1	1940.28	1701.79	3124.83	2951.38
Q1J5P9	Histidine kinase GN=MGAS10750_Spy1387	3634.95	4098.49	2880.4	4229.85	3919.43	3979.78	5472.78	3874.51	2808.67	3071.31
Q1J5Q0	Hypothetical cytosolic protein GN=MGAS10750_Spy1386	1693.79	2400.04	1618.01	5202.5	5088.22	4947.42	3588.55	4520.28	2243.15	2187.1
Q1J5Q1	Uncharacterized protein GN=MGAS10750_Spy1385	4363.26	2434.95	6047.54	3993.74	2813.38	4191.88	2895.26	2509.74	2772.97	2691.81
Q1J5Q2	Arginine repressor GN=ahrC2	1562.38	2248.41	1544.71	3471.25	4084.14	3751.87	4345.18	5876.29	5495.57	4921.7
Q1J5Q3	Transcription regulator, crp family GN=MGAS10750_Spy1383	4396.34	5894.02	4514.29	2651.44	3087.62	1778.13	9245.49	9888.7	3689.13	3644.67
Q1J5Q4	Arginine deiminase GN=arcA	10232.2	21027.8	7787.21	898.073	949.818	818.78	3268.79	3452.72	3401.25	3364.5
Q1J5Q6	Ornithine carbamoyltransferase GN=arcB	10961.5	18364.2	8712.54	716.957	757.686	753.652	3210.72	3288.98	3542.34	3485.96
Q1J5Q7	Arginine/ornithine antiporter GN=MGAS10750_Spy1379	9214.88	10149.1	6382.39	1715.46	3024.19	1132.56	6152.03	6247.08	3435.41	2669.56
Q1J5Q8	Xaa-His dipeptidase GN=MGAS10750_Spy1378	8470.63	16475	9080.92	884.456	1028.55	1091.79	2007.44	2062.79	4553.17	4264.54
Q1J5Q9	Carbamate kinase GN=arcC	8415.45	14135.4	11550.7	953.301	974.572	1298.44	1191.02	1222.56	3480.19	3957.54
Q1J5R0	Aspartate--ammonia ligase GN=asnA	1056.86	1779.84	985.763	5291.19	4414.57	4555.75	2446.61	2616.03	4470.01	4012.81
Q1J5R1	Methyltransferase GN=MGAS10750_Spy1375	3059.64	4780.81	2535.59	2949.61	2940.42	3123.45	4472.36	4934.76	5454.05	5965.92
Q1J5R2	Phosphopantetheine adenylyltransferase GN=coaD	5244.54	12928.6	4348.42	1672.27	1297	1186.99	3006.71	3360.31	7034.53	7466.24
Q1J5R3	ATP-dependent endopeptidase Lon GN=MGAS10750_Spy1373	6477.21	8985.2	3792.35	3076.7	2702.54	1689.12	10115.1	7909.27	3015.51	2920.37
Q1J5R4	Ribose operon repressor GN=MGAS10750_Spy1372	2039.1	2091.24	1858.58	3085.95	4111.32	3881.75	5388.17	7301.56	4823.88	4310.8
Q1J5R6	Hypothetical cytosolic protein GN=MGAS10750_Spy1370	1413.3	2063.96	1544.96	4991.93	5069.65	6707.96	3203.1	3168.72	1145.48	1002.64
Q1J5R7	Probable dual-specificity RNA methyltransferase RlmN GN=rlmN	3288.13	3469.35	2682.73	2936.37	2604.58	2633.66	4246.78	4537.87	6905.91	6337.9
Q1J5R9	Non-specific DNA-binding protein Dps / Iron-binding ferritin-like antioxidant protein / Ferroxidase GN=dpr	7464.47	22647.8	6305.79	907.744	1022.14	1298.79	2550.03	3220.48	3928.25	5067.81
Q1J5S1	Glucokinase GN=glcK	5708.29	7245.2	5787.6	2915.71	2087.14	2613.75	1485.65	1530.6	4625.15	5432.03
Q1J5S2	Rhodanese-related sulfurtransferases GN=MGAS10750_Spy1364	4079.56	8095.8	4235.47	2060.35	5646.1	3032.93	4579.81	5388.86	2712.86	3387.1
Q1J5S3	GTP-binding protein TypA/BipA GN=typA	1806.7	1947.93	1805.35	4537.75	4096.09	4333.68	3416.08	3509.73	4356.34	4078.87
Q1J5S5	UDP-N-acetylmuramoylalanine--D-glutamate ligase GN=murD	2047.9	2456.68	1970.56	4340.02	4578.81	5112.74	4702.82	4140.81	2724.43	2547.99
Q1J5S6	UDP-N-acetylglucosamine--N-acetylmuramyl-(pentapeptide) pyrophosphoryl-undecaprenol N-acetylglucosamine transferase GN=murG PE=3 SV=2	8064.06	8235.35	5331.49	2798.62	3134.71	1888.72	5140.84	4503.99	3109.08	3203.36
Q1J5S7	Cell division protein DivIB GN=divIB	9140.33	7719.07	8270.35	2203.3	2348.45	1667.1	3496.09	3724.14	2826.6	3260.35
Q1J5S9	Cell division protein FtsA GN=ftsA	1956.13	1879.24	2035.11	4629.56	4917.73	3718.1	6040.96	6350.71	3241.35	2894.4
Q1J5T0	Cell division protein FtsZ GN=ftsZ	1640.93	2245.92	2106.63	4972.36	4582.56	6050.92	2862.39	2064.44	2003.42	2000.69
Q1J5T1	Pyridoxal phosphate homeostasis protein GN=MGAS10750_Spy1355	8243.97	8325.36	5240.91	2504.2	1938.59	1824.07	2467.32	2653.32	4949.27	5075.61
Q1J5T2	Cell division protein SepF GN=sepF PE=3 SV=2	3877.7	2866.17	4890.08	3692.42	4421.79	5542	2134.08	2266.08	1429.86	1513.87
Q1J5T4	RNA binding protein GN=MGAS10750_Spy1352	3180.97	3070.92	2252.78	5361.62	4700.75	2707.65	9011.69	6181.15	2439.03	2429.71
Q1J5T5	Cell division initiation protein DivIVA GN=divIVAS	3600.92	5642.85	3702.42	3468.31	2890.68	4507.33	3003.74	3409.1	2966.26	3986.41
Q1J5T6	Isoleucine--tRNA ligase GN=ileS	3697.11	3512.97	3700.47	3924.68	2715.08	3477.25	4930.04	5715.57	3757.23	3774.39
Q1J5T7	Hypothetical cytosolic protein GN=MGAS10750_Spy1349	5606.92	5797.77	7138.84	2157.43	1737.8	4022	3871.56	3100.61	3245.66	3088.31
Q1J5T8	Mutator mutT protein (7,8-dihydro-8-oxoguanine-triphosphatase) GN=mutT	3320.47	2405.01	4920.15	3439.97	3093.76	4782.47	2863.02	3630.04	3193.77	3005.09
Q1J5T9	ATP-dependent endopeptidase clp ATP-binding subunit clpE GN=clpE	1010.53	1185.82	1087.02	4395.71	5261.47	7661.37	1671.57	2033.95	1580.37	1412.86
Q1J5U0	Hypothetical cytosolic protein GN=MGAS10750_Spy1346	1633.26	1251.78	2207.48	5479.02	3145.98	4083.12	4357.92	3849.71	4304.82	3649.17
Q1J5U1	Arginine transport system permease protein artQ GN=artQ	5278.49	4707.57	5412.28	2359.34	2554.27	843.983	10560.1	10846.3	4134.63	4333.6
Q1J5U2	Arginine transport ATP-binding protein artP GN=artP	1901.27	3178.48	1529.06	5801.15	4725.6	3988.43	3008.39	2886.7	3167.96	3368.87
Q1J5U3	Deoxyribodipyrimidine photolyase GN=phr	2640.54	3386.69	2600.75	3982.15	3146.28	3383.76	2871.61	3164.15	5499.86	5450.99
Q1J5U4	Phosphoglucomutase / Phosphomannomutase GN=MGAS10750_Spy1342	5760.44	7294.81	6425.39	2545.83	2006.14	1828.63	6142.04	8216.1	3478.74	3573.08
Q1J5U5	Bifunctional protein FolD GN=folD PE=3 SV=2	4270.47	4432.4	4002.07	4371.19	3255.98	3092.4	3808.85	4129.03	3810.43	3192.27
Q1J5U6	Exodeoxyribonuclease 7 large subunit GN=xseA	1871.27	3164.53	1887.52	3298.35	3359.07	3030.94	3470.44	3374.01	7180.87	6470.68
Q1J5U8	Dimethylallyltransferase / Geranyltranstransferase GN=fps	1838.3	1728.82	1945.2	3884.56	3823.3	3696.36	3508.67	3716.88	5661.09	5362.5
Q1J5U9	Lantibotic GN=MGAS10750_Spy1337	2609.33	1492.64	2986.13	5266.48	4523.83	5309.87	2437.81	2064.82	2042.28	1950.3
Q1J5V0	Arginine repressor GN=argR	2963.34	2402.68	3629.71	3998.15	3336.62	5072.19	2277.71	2152.35	3013.75	3842.33
Q1J5V1	DNA repair protein recN GN=MGAS10750_Spy1335	1240.28	1336.02	1660.82	4964.16	5338.74	2881.77	3977.19	5254.65	4833.78	4367.5
Q1J5V2	DNA repair protein recN GN=recN	1315.71	1361.83	1367.05	4729.95	5567.87	4961.93	2820.86	2911.29	3262.24	3306.12
Q1J5V3	Uncharacterized protein GN=MGAS10750_Spy1333	1525	1980.12	2350.42	5827.65	4208.19	3242.18	10791.4	8529.98	1657.82	1657.65
Q1J5V4	Fatty acid-binding protein, DegV family GN=MGAS10750_Spy1332	4921.45	3836.53	4060.38	3366.72	3341.93	4384.48	2312.74	2388.61	3515.93	3307.72
Q1J5V5	Lipase/Acylhydrolase with GDSL-like motif GN=MGAS10750_Spy1331	3726.62	4702.33	2782.24	3350.58	3207.58	3069.32	10585.5	6891.65	3258.3	3581.14
Q1J5V6	Hypothetical membrane associated protein GN=MGAS10750_Spy1330	6752.85	12934.7	3482.22	1867.31	2720.72	1491.79	9738.48	7376.34	3736.23	3707.17
Q1J5V7	DNA-binding protein HU GN=MGAS10750_Spy1329	1398.76	1033.23	1644.27	2103.1	1993.34	2380.34	10332.1	7441.54	7931.94	7918.6
Q1J5V8	Lead, cadmium, zinc and mercury transporting ATPase GN=MGAS10750_Spy1275	6924.61	7057.31	4306.48	1704.38	3351.11	1749.46	6129.08	5550.96	4810.2	4884.73
Q1J5W0	Dihydroorotate dehydrogenase GN=pyrD	1766.11	2164.17	1690.27	6875.13	3201.19	4274.98	3421.37	2720.4	3110.43	2964.64
Q1J5W1	2,3-bisphosphoglycerate-dependent phosphoglycerate mutase GN=gpmA	1134.05	986.168	1504.29	5352.52	4184.02	5851.14	1525.53	1563.36	3361.63	2992.81
Q1J5W2	Transcriptional regulator, biotin repressor family GN=MGAS10750_Spy1271	2723.87	2824.24	3492.53	4057.27	3081.53	2847.12	3462.31	3983.28	4995.06	5783.79
Q1J5W4	Formate transporter GN=MGAS10750_Spy1269	5831.52	5728.47	3952.01	2170.53	3704.76	1278.87	7193.37	8902.05	5630.36	3478.35
Q1J5W6	Recombination protein RecR GN=recR PE=3 SV=2	2642.97	2516.59	3704.73	5420.67	3937.65	3920.7	2282.75	1776.16	3392.87	3077.56
Q1J5W7	D-alanine--D-alanine ligase GN=ddl	4421.39	7622.67	4038.64	4415.75	1935.03	1539.3	2774.21	2523.75	5358.7	6346
Q1J5W8	UDP-N-acetylmuramoyl-tripeptide--D-alanyl-D-alanine ligase GN=murF	1531.84	1433.6	1874.53	5852.3	4090.75	5268.1	1462.49	1569.11	3121.48	2960.79
Q1J5W9	Hypothetical membrane spanning protein GN=MGAS10750_Spy1264	8852.2	22675.7	5595.43	1717.44	2388.79	892.38	3390.5	2765.06	3406.49	3034.42
Q1J5X1	Peptide chain release factor 3 GN=prfC	1272.3	1542.89	1218.97	5377.05	5002.85	4681.38	3951.07	4237.18	3060.31	2766.1
Q1J5X2	DEAD-box ATP-dependent RNA helicase CshA GN=deaD	1249.34	1213.49	1121.33	6019.6	6584.41	6171.31	1727	1756.48	948.652	894.92
Q1J5X6	Methyltransferase GN=MGAS10750_Spy1256	2716.67	1441.58	3372.02	4927.87	4617.3	4163.79	2350.52	2562.78	3220	3068.14
Q1J5X7	1-acyl-sn-glycerol-3-phosphate acyltransferase GN=MGAS10750_Spy1257	5197.29	8299.51	3822.73	2924.47	4282.36	1581.07	5491.56	5590.23	4237.03	4184.36
Q1J5Y0	DNA polymerase III, delta subunit GN=MGAS10750_Spy1253	1780.1	2224.45	1716.75	4450.23	4528.6	4845.68	4621.73	5711.2	2897.61	2657.6
Q1J5Y1	Superoxide dismutase GN=sodA	5189.83	7907.02	6873.17	1770.39	1766.29	1580.31	2598.32	2932.74	5768.08	6878.8
Q1J5Y6	S-adenosylmethionine:tRNA ribosyltransferase-isomerase GN=queA	1669.77	1165.74	1995.33	4746.04	3856.96	6021.2	1923.04	2054.06	3209.76	2864.3
Q1J5Y7	Glucosamine-6-phosphate deaminase GN=nagB	3038.5	2041.34	3575.07	4490.44	4297.49	4813.49	1869.28	1594.56	3272.38	2640.09
Q1J5Y8	Pseudouridine synthase GN=MGAS10750_Spy1245	1239.07	948.327	1517.31	5600.9	6144.23	5704.7	2364.18	1893.39	1895.5	1584.91
Q1J5Z0	Oligoendopeptidase F GN=pepB	7920.16	18160.2	6604.8	954.545	1122.02	933.395	2376.67	2588.66	4957.93	5973.07
Q1J5Z1	Permease MFS superfamily GN=MGAS10750_Spy1242	6243.01	6952.43	4160.58	2886.76	3173.07	1597.49	6844.94	7506.83	3775.76	3998.26
Q1J5Z2	O-methyltransferase GN=MGAS10750_Spy1241	2628.54	2302.36	3284.43	3810.09	3462.39	4953.78	2025.71	2190.32	3685.7	4285.12
Q1J5Z3	Foldase protein PrsA GN=surA	15745.8	14698.9	11851.1	557.183	576.802	442.37	1112.09	959.004	2125.69	2522.39
Q1J5Z4	Alanine--tRNA ligase GN=alaS	1803.74	1753.9	2140.76	4679.7	4412.36	5389.05	2353.68	2325.85	3231.14	2958.2
Q1J5Z6	Hypothetical membrane spanning protein GN=MGAS10750_Spy1237	6467.74	14159.8	4569.07	1551.78	3275.03	1930.02	5051.54	4087.54	4229.38	3935.07
Q1J605	Ribonucleoside-diphosphate reductase subunit beta GN=nrdF2	1954.27	3362.18	1961.29	3996.95	4023.8	4644.32	2885	3928.05	4081.82	3892.03
Q1J607	Ribonucleoside-diphosphate reductase GN=nrdE2	1304.5	1261.78	1384.44	5680.99	5212.29	4638.59	3993.06	4604.22	2548.16	2348.3
Q1J610	Phosphocarrier protein HPr GN=ptsH	5907.92	7900.3	7687.93	986.06	879.994	2158.67	5105.82	4872.19	5621.28	4908.44
Q1J611	Phosphoenolpyruvate-protein phosphotransferase GN=pstI	5862.76	3587.66	6465.15	2546.61	2087.41	2886.8	2314.58	2322.83	4835.15	5105.61
Q1J612	NADP-dependent glyceraldehyde-3-phosphate dehydrogenase GN=gapN	9076.4	17202.5	6104.6	953.018	1077.96	968.171	2699.52	2418.35	4900.09	5979.53
Q1J613	Peptidoglycan N-acetylglucosamine deacetylase GN=MGAS10750_Spy1220	7159.49	6040.84	4732.92	2981.89	5062.9	1715.14	7392.87	5125.75	2630.19	2525.87
Q1J616	ATP-dependent RNA helicase GN=deaD2	2447.84	2253.28	2157.31	5861.07	4639.73	5104.02	3902.76	3805.36	1427.65	1235.21
Q1J617	Uridine kinase GN=udk	1290.58	1544.83	1394.1	6878.94	4397.45	5122.19	2385.6	2834.57	2015.85	2021.01
Q1J619	Hypothetical membrane spanning protein GN=MGAS10750_Spy1214	6058.57	12271.5	4664.16	2416.98	3553.25	1681.81	7527.66	5397.39	3254.59	3114.27
Q1J620	GAF domain-containing protein GN=MGAS10750_Spy1213	4562.26	5072.46	5514.64	684.107	605.642	3350.36	2092.65	3175.03	6564.97	8387.08
Q1J621	DNA polymerase III subunit gamma/tau GN=MGAS10750_Spy1212	1434.67	2083.55	1312.55	4413.5	6442.36	5898.23	3826.58	3303.84	1714.81	1518.18
Q1J622	DNA polymerase III subunit gamma/tau GN=MGAS10750_Spy1211	1583.55	2717.44	1595	3770.08	5197.16	4929.09	5549.88	6696.42	2673.78	2395.43
Q1J624	Bifunctional ligase/repressor BirA GN=birA	959.336	874.229	1190.2	4635.93	5151.43	5798.76	2287.3	2866.33	3297.3	2888.96
Q1J625	Internalin protein GN=inlA	2207.12	1357.36	2112.08	4770.41	6293.46	4105.17	6494.67	5850.46	1760.35	1737.34
Q1J626	S-adenosylmethionine synthase GN=metK	1135.19	785.635	1711.07	5048.42	4501.76	7131.26	1049.08	988.373	1967.14	2085.3
Q1J627	UDP-N-acetylglucosamine 1-carboxyvinyltransferase GN=murZ	1096.21	1869.83	1041.95	4187.24	3830.78	3231.82	6875.08	7332.51	5317.98	4757.98
Q1J629	Ribosomal-protein-S5-alanine acetyltransferase GN=MGAS10750_Spy1204	4593.53	4788.43	3727.43	2340.61	3227.25	3139.52	4943.14	5725.4	4172.8	5077.24
Q1J630	Cytosolic protein containing multiple CBS domains GN=MGAS10750_Spy1203	1716.01	1587.21	1381.3	3993.51	6366.12	5374.24	7536.38	7189.17	1023.2	994.839
Q1J631	Methionine aminopeptidase GN=map	3863.31	3816.5	4316.25	3295.7	2532.03	3084.18	3343.7	3454.66	5022.41	5395.07
Q1J633	3-phosphoshikimate 1-carboxyvinyltransferase GN=aroA	1602.99	1177.44	2191.23	4582.83	4417.84	5035.78	2189.21	2166.93	3898.86	3651.9
Q1J634	Shikimate kinase GN=aroK	4548.1	3792.37	3392.4	3045.17	3519.87	4147.73	4233.62	4693.05	3422.04	3514.37
Q1J635	Transcriptional regulator, LytR family GN=MGAS10750_Spy1198	6962.4	11461.9	4540.68	2587.48	3938.17	1524.46	7055.04	5555.87	2893.77	2933.43
Q1J636	23S rRNA m(5)U 1939 methyltransferase GN=MGAS10750_Spy1197	2828.57	2953.98	2994.95	5207.32	3971.69	3762.47	2856.23	2637.83	3361.93	3633.48
Q1J638	Thioesterase superfamily protein GN=MGAS10750_Spy1195	2645.67	2629.48	2466.85	3468.32	2872.87	3598.76	3433.07	4163.22	5910.22	5488.39
Q1J639	UPF0371 protein MGAS10750_Spy1194 GN=MGAS10750_Spy1194	1375.81	1109.24	1334.16	4846.51	5900.68	5325.24	4912.93	5265.4	1809.26	1655.76
Q1J640	Transporter, MFS superfamily GN=MGAS10750_Spy1193	6718.46	9670.32	3792.66	1637.58	2569.29	1125.61	10003.4	7853.42	4478.79	4940.3
Q1J641	Uncharacterized protein GN=MGAS10750_Spy1192	2228.13	2885.52	4154.65	5219.92	2838.38	4623.8	2738.77	3099.88	2823.77	2692.28
Q1J642	Pseudouridine synthase GN=rsuA	3678.62	5839.83	3911.98	1962.92	2198.39	3178.96	1797.15	2145.24	5880.28	8025.38
Q1J652	GTPase Obg GN=obg	1495.47	1475.46	1528.7	5210.68	5719.26	5509.21	3455.38	3709.29	1766.75	1697.59
Q1J655	Beta-glucosidase GN=bglA2	2574.02	1962.89	2779.48	4859.18	4425.85	4386.83	3630.18	4911.43	2782.42	2327.92
Q1J657	Transcription antiterminator, BglG family / PTS system, mannitol (Cryptic)-specific IIA component GN=MGAS10750_Spy1176	1574.07	1860.61	1890.28	5504.84	4728.65	4463.14	5543.32	5860	2151.75	1945.26
Q1J663	Glutamine transport ATP-binding protein glnQ GN=glnQ2	3725.47	5902.46	3321.97	3289.82	3647.2	4592.6	3637.47	3616.47	2966.41	3058.31
Q1J664	Glutamine-binding protein / Glutamine transport system permease protein glnP GN=glnH	5938.77	8113.85	4493.55	2314.86	3415.56	2105.48	5644.7	5098.34	4045.66	4312.07
Q1J665	UvrABC system protein B GN=uvrB	1302.83	1340.82	1479.42	5517.61	5599.72	5177.87	3154.39	3506.38	2229.06	1998.33
Q1J667	D-alanine--D-alanyl carrier protein ligase GN=dltA	4118.02	3610.1	5835.11	5029.66	3154.83	3341.18	1891.38	1513.62	3066.63	2856.82
Q1J668	Protein dltB GN=MGAS10750_Spy1165	6282.59	14720.9	3322.43	2120.98	3192.22	1551.66	6166.58	5284.31	4388.6	3971.91
Q1J670	Protein DltD GN=dltD	3727.53	4144.46	3900.85	3045.47	4037.06	3340.17	10245.6	6998.61	2373.33	2575.39
Q1J671	Esterase GN=MGAS10750_Spy1162	9578.35	10401.4	6139.69	1902.05	2914.28	1561.63	4990.57	4191.18	3060.88	3215.02
Q1J673	Maltodextrin-binding protein GN=malX	3972.06	3577.66	4468.09	3453.82	3172.71	3997.24	5225.79	4425.02	3173.9	2987.36
Q1J674	Neopullulanase / Cyclomaltodextrinase / Maltogenic alpha-amylase GN=amyB	2928.81	2034.53	3066.75	4529.41	3859.27	3486.77	8081.27	7347.05	2688.03	2372.41
Q1J675	Alpha-amylase GN=amyA	3263.38	1458.65	3784.45	5366.39	4272.15	2117.13	12925.8	8245.09	1780.05	1535.44
Q1J676	Cyclodextrin glucanotransferase GN=MGAS10750_Spy1157	2673.99	1113.7	3068.06	5537.78	4162.92	2119.68	15687.5	8751.09	1799.97	1445.38
Q1J677	Maltodextrin transport system permease protein malC GN=malC	7778.33	10845	5827.58	1526.47	2428.05	1462.75	6207.63	5582.51	4090.08	4003.75
Q1J678	Maltodextrin transport system permease protein malD GN=malD	9243.93	13743	6291.67	1230.71	2133.5	1062.96	4455.79	4162.37	4355.69	4086.27
Q1J679	Maltodextrose utilization protein MalA GN=malA	9800.06	12760.8	6010.96	965.133	1822.68	775.308	7376.61	6488.54	4136.2	3895.25
Q1J680	Transcriptional regulator, LacI family GN=MGAS10750_Spy1153	1481.22	3552.86	1676.06	4197.42	4442.92	3535.45	3134.94	4731.9	5135.68	4499.67
Q1J681	Maltose transport system permease protein malG GN=malG	8584.13	15650.8	3941.25	1665.62	2929.17	963.755	5897.69	5117.39	4239.53	3989.41
Q1J682	Maltodextrin transport system permease protein malC GN=malF	8281.16	12050.1	3833.69	2009.05	3836.87	1205.78	6234.6	4887.11	3687.59	4060.33
Q1J683	Maltose/maltodextrin-binding protein GN=malE	11038	14480.4	4723.8	1483.16	2348.49	1684.02	3882.13	3549.11	3373.15	3538.92
Q1J684	Transcriptional regulator, LacI family GN=malR	6027.86	3795.08	6431.77	3021.97	2790.65	3044.74	2472.98	2766.89	3747.18	3798.65
Q1J685	4-alpha-glucanotransferase GN=malM	2728.04	2985.86	2445.67	4217.55	4772.31	3453.47	6316.23	5210.42	3545.3	3071.53
Q1J686	Alpha-1,4 glucan phosphorylase GN=glgP	6997.88	7801.6	7262.31	3063.45	2071.91	2363.65	2820.83	3040.51	3397.49	3108.91
Q1J687	Phage protein GN=MGAS10750_Spy1146	2491.43	3873.89	1961.33	3959.84	4075.51	1951.18	19639.2	11852.1	1912.98	1958.14
Q1J689	Putative membrane-associated alkaline phosphatase GN=MGAS10750_Spy1144	6083.71	16213.8	4405.29	1518.91	2592.42	1635.7	6052.27	5687.07	3846.43	4475.87
Q1J690	ABC transporter permease protein GN=MGAS10750_Spy1143	8115.76	18362.9	4129.51	623.676	1855.76	546.345	3191.43	2897.11	7376.41	5796.61
Q1J691	ABC transporter ATP-binding protein GN=MGAS10750_Spy1142	4417.59	9704.9	3429.46	2071.92	2936.61	2858.97	4042.05	5102.93	4654	5210.66
Q1J692	Transcriptional regulator, GntR family GN=MGAS10750_Spy1141	2652.99	4326.36	3005.53	2076.76	1747.35	4075.98	4695.72	4917.94	6261.08	5812.26
Q1J693	DNA-directed DNA polymerase GN=dnaE	1257.95	1411.64	1328.89	4381.56	5503.84	4483.68	6419.8	7217.41	2693.26	2395.85
Q1J694	ATP-dependent 6-phosphofructokinase GN=pfkA	5151.07	6312	5167.09	2269.71	3226.61	2324.98	3228.09	2483.18	4356.84	6532.46
Q1J695	Pyruvate kinase GN=pyk	1971.31	1692.71	2170.44	4530.1	3637.69	4645.4	1952.96	1904.28	4748.49	4393.89
Q1J696	Signal peptidase I GN=sipC	5985.52	8318.58	3850.16	3035.24	3775.17	1637.18	8330.5	6996.98	3205.29	3263.95
Q1J697	Glutamine--fructose-6-phosphate aminotransferase [isomerizing] GN=glmS	1444.42	1549.64	1292.86	4894.52	5133.26	4376.55	7301.01	6960.2	2351.45	2205.58
Q1J6A0	Histidine transport ATP-binding protein hisP GN=MGAS10750_Spy1133	4166.07	5900.89	2815.18	4464.88	4731.97	2891.71	3910.04	3717.51	3032.24	3507.57
Q1J6A1	Histidine-binding protein GN=MGAS10750_Spy1132	4541.7	5944.25	3619.79	3683.12	4424.79	2223.67	8297.61	6357.41	2878.68	2941.92
Q1J6A2	cAMP factor GN=cfa	2590.96	5349	2336.18	2409.1	2881.95	1692.1	23749.9	16663.2	1812	2016.67
Q1J6A3	Cobalt-zinc-cadmium resistance protein czcD GN=MGAS10750_Spy1130	7809.78	8954.48	4938.07	1454.46	3555.02	1617.26	6339.55	6014.96	4019.6	3871.48
Q1J6A4	Na(+)-linked D-alanine glycine permease GN=MGAS10750_Spy1128	5130.67	10262.8	3032.58	2314.27	3559.56	1380.17	6804.51	5974.04	5091.5	5144.05
Q1J6A6	ATP-dependent DNA helicase GN=pcrA	1706.59	2292.05	1644.13	5936.18	5266.9	4939.22	2647.62	2608.92	2148.29	2059.08
Q1J6A8	Uncharacterized protein GN=MGAS10750_Spy1125	11387.1	17262.8	8553.59	754.181	1539.02	1165.95	3083.46	3048.67	2670.75	2920.29
Q1J6B0	General stress protein, Gls24 family GN=MGAS10750_Spy1123	2346.54	2375.96	3427.97	2775.22	2604.11	6924.59	2778.54	2405.96	2981.99	3111.32
Q1J6B2	General stress protein, Gls24 family GN=MGAS10750_Spy1121	4465.92	3244.74	5359.39	3220.1	2134.43	4944.76	1703.85	1669	3630.48	3403.49
Q1J6B3	NAD-dependent K+ or Na+ uptake system component / Transcriptional regulator, GntR family GN=MGAS10750_Spy1120	8548.01	5958.38	7125.79	1888.02	1882.47	2225.49	2094.72	2629.21	4552.24	4582.82
Q1J6B6	ABC transporter ATP-binding protein GN=MGAS10750_Spy1117	3482.29	3780.64	3179.41	3624.39	3941.02	4511.48	2624.04	2504.91	3634.92	3606.81
Q1J6B7	ABC transporter permease protein GN=MGAS10750_Spy1116	4799.77	6605.46	3513.62	2553.09	4828.02	2980.16	6845.22	4701.41	3218.4	3354.34
Q1J6B8	Type I restriction-modification system specificity subunit GN=MGAS10750_Spy1115	2658.22	2585.39	2374.61	3678.98	3784.9	4480.39	4711.77	4774.85	3894.94	3572.45
Q1J6B9	Integral membrane protein GN=MGAS10750_Spy1114	5244.56	14197.8	3465.42	1248.25	2600.74	840.764	7769.55	7678.46	5717.69	5513.36
Q1J6C0	Uncharacterized protein GN=MGAS10750_Spy1113	6956.88	3661.57	5174.69	2565.32	2560.33	2267.75	1960.42	1767.97	5525.29	6036.32
Q1J6C1	tRNA pseudouridine synthase B GN=truB	2050.68	2184.96	2290.69	4144.3	4140.56	5030.88	3409.24	3595.61	3670.39	3056.15
Q1J6C2	Riboflavin biosynthesis protein GN=mreA	3451.27	3286.92	2974.63	4689.9	3565.27	3694.38	5163	5202.56	3201.09	2704.25
Q1J6C3	Regulatory protein Spx GN=spxA	2423.6	1911.02	2926.51	3236.52	2581.36	7066.37	2653.02	3302.07	2290.03	3022.42
Q1J6C5	Myo-inositol-1(Or 4)-monophosphatase GN=MGAS10750_Spy1108	1922.8	1229.62	2630.56	5219.56	3797.31	3899.47	2801.56	2044.48	4541.2	4258.13
Q1J6C6	Myo-inositol-1(Or 4)-monophosphatase GN=MGAS10750_Spy1107	2366.32	2833.55	2492.54	4514.14	3435.4	3655.62	2570.27	2251.34	5023.99	5152.7
Q1J6C7	Putative 23S rRNA m(5)C methyltransferase GN=MGAS10750_Spy1106	1532.32	1658.17	1535.94	6112.45	5156.48	5856.43	2370.81	2267.17	1315.5	1468.59
Q1J6C8	Phosphate-binding protein GN=pstS	2990.53	6099.73	2109.9	3721.56	3898.93	2542.09	10096.7	7404.99	3406.41	3794.74
Q1J6C9	Phosphate transport system permease protein GN=pstC	3505.68	8237.26	1955.65	1896.39	3202.25	2483.65	11697.2	10132.8	4617.12	3712.44
Q1J6D0	Phosphate transport system permease protein PstA GN=pstA	4025.27	7291.13	2489.8	2791.81	4095.49	2789.99	7477.55	7152.51	3823.6	3578.02
Q1J6D1	Phosphate import ATP-binding protein PstB 2 GN=pstB2	2820.92	2963.22	2256.23	3622.65	4334.21	3849.83	6110.24	6922.95	3345.05	3362.23
Q1J6D2	Phosphate import ATP-binding protein PstB 1 GN=pstB1	2477.58	2374.65	2193.31	4521.44	4782.7	4120.78	4405.22	4541.04	3004.16	3310.1
Q1J6D3	Phosphate-specific transport system accessory protein PhoU GN=phoU	2769.12	4076.63	2727.6	2840.69	2331.77	3379.96	6257.13	10233.1	4214.25	4750.79
Q1J6D5	Aminopeptidase GN=pepN	7339.47	14014.6	5772.09	994.082	1030.75	942.32	1960.66	2307.36	6279.54	7742.66
Q1J6D6	Transcriptional regulatory protein ciaR GN=ciaR	3971.79	7831.34	4911.95	3999.54	2570.62	3467.96	2595.16	3022.61	3201.89	3457.35
Q1J6D7	Sensor protein ciaH GN=ciaH	6750.16	12901.9	4406.62	2623.32	2130.91	2644.7	2971	3176.19	3757.17	3934.43
Q1J6D9	Pantothenate kinase GN=coaA	5110.81	4504.16	4574.67	2690.63	2325.44	2786.83	3755.87	3848.01	5213.03	5343.16
Q1J6E0	16S rRNA m(2)G 1207 methyltransferase GN=MGAS10750_Spy1093	3525.98	4368.36	3794.08	3638.47	2728.62	4438.59	3236.46	3499.26	3506.64	3750.18
Q1J6E2	Nucleoside-binding protein GN=MGAS10750_Spy1091	9389.5	14267.9	5543.44	1685.91	2150.52	1374.43	8059.52	5235.52	2912.77	2804.53
Q1J6E3	Nucleoside transport ATP-binding protein GN=MGAS10750_Spy1090	6208.25	6245.54	5070.71	2962.81	4051.17	3471.32	3741.56	3616.53	2466.21	2309.43
Q1J6E4	Nucleoside transport system permease protein GN=MGAS10750_Spy1089	11082.8	6596.11	8609.48	2053.72	2626.2	1799.53	1852.99	1755.32	2713.06	3123.53
Q1J6E5	Nucleoside transport system permease protein GN=MGAS10750_Spy1088	10119.9	13657.6	6055.85	3018.82	1977.65	729.855	4849.76	4684.26	2987.26	2563.97
Q1J6E6	Phosphoglucomutase / Phosphomannomutase GN=pgmA	7209.83	3875.66	9345.69	3231.93	2274.09	2601.62	2238.51	2266.57	2728.78	2477.63
Q1J6E8	Phosphopantothenoylcysteine decarboxylase GN=dfp	7088.24	15390.4	6457.45	1261.66	1132.54	1532.18	2094.41	2181.85	4830.21	6356.28
Q1J6E9	Phosphopantothenate--cysteine ligase GN=dpfB	1502.14	1666.99	1638.88	4726.17	4711.07	6425.96	1824.73	1568.19	2365.36	2467.75
Q1J6F0	Octanoyl-[GcvH]:protein N-octanoyltransferase GN=lipL	2572.81	1973.07	2744.46	3959.56	3263.26	4664.22	2432.6	2746.85	4756.6	4043.25
Q1J6F1	Probable NADH-dependent flavin oxidoreductase yqiG GN=MGAS10750_Spy1082	2762.83	2879.05	2576.91	5119.92	4882.36	4994.31	3181.05	3160.85	1839.96	1702.05
Q1J6F2	Luciferase-like monooxygenase GN=MGAS10750_Spy1081	5073.29	6121.92	5078.69	2473.5	2197.94	1777.81	6752.46	5698.09	5142.94	5163.3
Q1J6F3	Glycine cleavage system H protein GN=MGAS10750_Spy1080	3519.81	3704.24	5221.21	2974.81	1810.65	4233.06	2571.26	2743.39	4727.84	4514.99
Q1J6F4	ATPase associated with chromosome architecture/replication GN=MGAS10750_Spy1079	2399.1	1822.17	2561.82	4576.59	3755.77	2743.56	13390.5	8996.61	2615.66	2512.82
Q1J6F5	SIR2 family protein GN=MGAS10750_Spy1078	2259.36	1360.57	2453.36	5235.91	4028.94	4846.84	6794.11	6320.25	1590.12	1409.43
Q1J6F6	Lipoate--protein ligase GN=lplA	3046.99	3342.67	3725.56	4770.78	3095.55	4435.31	4117.22	4640	2700.76	2138.91
Q1J6F7	Formate--tetrahydrofolate ligase 1 GN=fhs1	1656.05	1466.54	1798.99	8152.46	4123.03	3973.07	2195.58	2391.26	2265.84	2027.18
Q1J6F8	Cardiolipin synthetase GN=MGAS10750_Spy1075	7288.71	9326.98	4382.74	2269.7	3675.08	1667.36	7068.84	7327.89	3175.82	3039.43
Q1J6F9	Anaerobic ribonucleoside-triphosphate reductase GN=rnhB	1195.54	1016.97	2262.77	2971.37	2237.76	6404.59	1103.63	1926.65	5344.76	5259.3
Q1J6G0	Transcriptional regulator, GntR family / AMINOTRANSFERASE CLASS-I GN=MGAS10750_Spy1073	1631.01	2731.57	1120.01	13496	1823.33	1112.28	3337.87	4114.46	1440.51	1741.14
Q1J6G1	Pyridoxal kinase GN=MGAS10750_Spy1072	4900.94	3457.39	4298.97	3282.27	2950.62	3278.97	3256.96	3399.95	4583.8	4350.73
Q1J6G3	ABC transporter ATP-binding protein GN=MGAS10750_Spy1070	1768.39	1791.33	1516.74	4763.93	4818.99	4286.95	6296.37	5691.81	2927.35	2785.21
Q1J6G5	GMP synthase [glutamine-hydrolyzing] GN=guaA	5397.58	4057.45	5075.63	3983.73	2285.45	2365.95	2970.12	2718.52	4601.89	4975.68
Q1J6G6	Uncharacterized protein GN=MGAS10750_Spy1067	2160.15	1832	2272.18	6129.15	4602.14	3463.56	9455.42	5859.59	1664.82	1555.75
Q1J6G7	Transcriptional regulator, GntR family GN=MGAS10750_Spy1066	2012.04	3094.52	1751.49	4754.15	4366.61	4798.89	3822.03	4029.35	2946.27	2925.68
Q1J6G8	UPF0122 protein MGAS10750_Spy1065 GN=MGAS10750_Spy1065	1442.2	2418.45	1625.91	2895.28	3531.77	4259.22	3813.83	4098.95	6169	5718.67
Q1J6G9	Signal recognition particle protein GN=ffh	3313.24	1663.52	4307.83	4638.88	4435.86	5594.9	2006.75	1563.35	1522.87	1488.07
Q1J6H0	Phage transcriptional repressor GN=MGAS10750_Spy1063	1037.73	818.836	1026.05	4385.37	4839.12	6937.08	2546.74	3573	2265.69	1955.7
Q1J6H1	Tyrosine recombinase XerS GN=xerS PE=3 SV=2	3773.36	4528.21	2976.9	4138.78	4092.01	3413.38	4190.2	5254.95	3168.31	3329.02
Q1J6H2	Uncharacterized protein GN=MGAS10750_Spy1061	2904.48	3241.01	4118.09	3398.15	6448.8	5228.82	1302.65	1472.93	1861.4	1931.5
Q1J6H3	[Citrate [pro-3S]-lyase] ligase GN=citC	1128.57	1219.14	1299.92	4355.59	5386.44	5631.66	2741.78	3164.12	3187.84	2919.93
Q1J6H4	Na+ transporting oxaloacetate decarboxylase alpha chain GN=oadA1	4223.77	3883.59	4403.87	3740.32	3666.92	4548.68	3329.12	2901.37	2645.69	2380.27
Q1J6H5	Probable apo-citrate lyase phosphoribosyl-dephospho-CoA transferase GN=citX	4366.28	3684.64	3688.28	2225.25	3297	6467.75	1545.94	1899.38	2436.64	3248.17
Q1J6H6	Citrate lyase alpha chain GN=citF	11460	10618.5	6033.54	1510.91	1734.57	2025.56	3933.52	2860.07	3291.4	3628.22
Q1J6H7	Citrate lyase beta chain / Citryl-CoA lyase subunit GN=citE	11484.8	7374.33	7290.47	1759.59	1975.8	1995.72	2768.19	2553.83	3282.6	3425.21
Q1J6H8	Citrate lyase acyl carrier protein GN=citD	6584.27	7256.66	5415.91	1832.99	2385.39	1978.98	2499.84	1665.3	5920.29	6290.37
Q1J6I0	Na+ transporting oxaloacetate decarboxylase beta chain GN=MGAS10750_Spy1053	7557.16	8568.84	4754.55	2230.73	2892.99	2006.71	6927.68	6353.44	3107.07	3581.57
Q1J6I4	Hypothetical cytosolic protein GN=MGAS10750_Spy1049	11852	10320.1	5783.43	1089.7	3117.23	1336.86	6506.99	5723.01	2747.32	2623.3
Q1J6I5	Transcriptional regulator, GntR family GN=citG	4331.95	5882.41	3172.19	3092.47	3112.89	3340.32	3905.63	3195.96	4740.13	4757.55
Q1J6I6	Probable 2-(5''-triphosphoribosyl)-3'-dephosphocoenzyme-A synthase GN=citG	3304.29	5275.89	3950.63	4255	3236.83	3378.24	3090.95	2945.26	3864.25	4039.11
Q1J6J0	Na+ transporting oxaloacetate decarboxylase alpha chain GN=oadA2	1923.97	1393.29	2081.96	5573.34	4963.25	4881.24	3371.61	3222.27	2204.29	2299.78
Q1J6J1	Methylenetetrahydrofolate--tRNA-(uracil-5-)-methyltransferase TrmFO GN=trmFO PE=3 SV=2	1288.93	1078.36	1543.39	5728.23	4350.57	4483.14	1738.71	1592.13	4185.35	4046.71
Q1J6J3	Uncharacterized protein GN=satD	3999.49	8503.14	5337.69	2844.8	2133.01	2831.41	1003.75	1399.23	4779.33	6406.46
Q1J6J9	DNA topoisomerase 1 GN=topA	1395.79	1885.34	1401.75	4790.5	4469.26	3627.46	4082.2	4292.3	4658.2	4605.91
Q1J6K0	DNA processing protein GN=smf	5556.79	5888.48	4700.33	2682.75	3115.15	2469.06	2207.05	2585.96	4586.16	5995.48
Q1J6K1	Ribonuclease HII GN=rnhB	3771.21	4527.86	3102.76	3611.28	3220.6	2151.74	4548.18	5573.57	4832.67	5962.54
Q1J6K2	Ribosome biogenesis GTPase A GN=MGAS10750_Spy1031	8327.84	4539.78	6755.84	3128.99	3304.68	3712.84	1864.94	1990.92	1791.94	1802.23
Q1J6K3	Hypothetical cytosolic protein GN=MGAS10750_Spy1030	1197.61	1295.54	1790.17	4158.14	3523.67	6280.8	3134.61	2921.89	3299.33	3307.16
Q1J6K4	Conserved membrane protein GN=MGAS10750_Spy1029	5316.7	6504.62	4485.39	3491.51	3643.67	1868.92	10053	6955.72	2895.81	2359.9
Q1J6K5	Diacylglycerol kinase family protein GN=MGAS10750_Spy1028	5972.16	6250.97	4527.77	2465.53	3511.22	2676.39	4229.33	4156.25	4020.09	4270.16
Q1J6K6	Uncharacterized protein GN=MGAS10750_Spy1027	6329.75	9760.56	4822.36	2403.22	1474.06	3770.1	2949.33	3700.06	3658.59	3501.12
Q1J6K7	Uncharacterized protein GN=MGAS10750_Spy1026	6663.12	21179.7	3641.35	1182.68	1820.04	2162.71	5234.67	4106.48	4238.01	3887.83
Q1J6K8	Glyoxalase family protein GN=MGAS10750_Spy1025	3787.2	4635.55	6044.77	2150.22	1531.45	2355.71	2645.94	2250.13	6336.67	7625.93
Q1J6K9	Sortase GN=MGAS10750_Spy1024	7791.42	4000.04	8247.91	2528.06	3304.59	1990.36	3463.8	2820.16	2981.09	3562.27
Q1J6L0	DNA gyrase subunit A GN=gyrA	1067.72	1694.25	1091.07	4920.78	6854.05	5366.25	5697.35	5293.21	1076.81	1063.1
Q1J6L1	L-lactate dehydrogenase GN=ldh	4994.76	2989.83	5346.91	4035.78	3336.74	4143.57	1535.63	1625.43	2970.84	2829.94
Q1J6L2	NADH oxidase H2O-forming GN=nox	2808.7	1137.65	4351.16	3924.72	3279.61	4757.16	2179.28	1634.07	4361.86	3375.31
Q1J6L3	Multidrug/protein/lipid ABC transporter family, ATP-binding and permease protein GN=MGAS10750_Spy1020	5286.51	9277.9	3090.65	2095.47	2994.68	1081.76	15053.9	10630	3364.89	3780.64
Q1J6L4	Multidrug resistance ABC transporter ATP-binding and permease protein GN=MGAS10750_Spy1019	5109.14	14101	3232.71	4195.79	3708.76	1314.72	3087.48	4616.13	4184.18	3076.69
Q1J6L5	Antigen-like protein GN=MGAS10750_Spy1018	2885.62	3547.46	2276.93	3608.62	5432.8	3863.07	6903.81	5052.16	2788.89	2974.39
Q1J6L6	Uncharacterized protein GN=MGAS10750_Spy1017	1442.28	2183.51	1768.9	5372.57	4930.53	5491.22	1932.47	2142.93	2451.67	2477.26
Q1J6L7	Serine hydroxymethyltransferase GN=glyA	1349.31	1695.53	1615	5519.34	4431.91	4686.11	2706.4	2914.03	3533.15	3225.58
Q1J6L9	Sua5/YciO/YrdC/YwlC family protein GN=MGAS10750_Spy1014	1147.67	1038.5	1361.9	6622.29	4188.66	5998.63	1911.5	1835.49	1903.36	1852.35
Q1J6M0	Release factor glutamine methyltransferase GN=hemK	2879.6	2708.06	3043.14	5280.41	3345.52	3752.63	4427.57	3397.14	3356.1	3358.19
Q1J6M1	Peptide chain release factor 1 GN=prfA	1550.54	1235.21	1742.98	5958.78	4597.02	4629.91	2358.43	2361.37	3264.29	2945.69
Q1J6M2	Thymidine kinase GN=tdk2	2096.55	737.706	2758.36	6073.8	3899.82	5353.6	2732.47	1979.34	2080.65	1990.56
Q1J6M4	FAD:protein FMN transferase GN=apbE	3512.61	2501.04	3083.36	3980.92	4605.24	4539.91	2845.84	3125.13	2929.4	3067.98
Q1J6M6	Xanthine phosphoribosyltransferase GN=xpt	1210.83	1151.88	1193.84	5214.93	3042.23	5504.5	3240.25	2534.19	3765.43	4094.61
Q1J6M7	GMP reductase GN=guaC PE=3 SV=2	2208.48	1803.16	1798.76	4786.72	3705.37	4260.87	2463.23	2371.12	4495.53	4775.82
Q1J6M8	Glycine betaine transport system permease protein / Glycine betaine-binding protein GN=MGAS10750_Spy1005	2681.21	2331.5	2200.36	3723.17	4949.35	6443.09	3334.73	2566.9	1639.77	1939.2
Q1J6M9	Glycine betaine transport ATP-binding protein GN=proV	3274.55	2982.43	3636.42	3978.59	3701.47	3775.95	3666.9	3372.39	4031.21	3687.64
Q1J6N0	Na+ driven multidrug efflux pump GN=MGAS10750_Spy1003	1390.21	1110.36	1767.72	5198.46	3885.99	4357.7	6127.16	6202.39	3015.21	2985.53
Q1J6N1	Short chain dehydrogenase GN=MGAS10750_Spy1002	2857.36	1374.34	4437.44	4703.43	3415.09	5823.18	1388.77	1307.19	2237.37	1971.84
Q1J6N2	Phosphate acetyltransferase GN=pta	6155.81	6647.37	6937.69	1869.56	1338.25	1716.96	1801.35	1601.12	6245.2	6975.34
Q1J6N3	Pseudouridine synthase GN=MGAS10750_Spy1000	4266.17	3441.22	2635.84	4687.19	3756.08	2484.15	7229.98	6583.29	3205.84	3495.69
Q1J6N4	NAD kinase GN=nadK	1481.74	1400.08	1079.15	3764.91	4128.52	3170.39	13650	20039	1149.03	1117.68
Q1J6N5	GTP pyrophosphokinase-like protein GN=MGAS10750_Spy0998	5381.22	13245.2	4768.7	1831.27	1692.15	2120.78	2237.83	2637.81	5445.98	6290.42
Q1J6N6	Organic phosphate binding CYTH family protein GN=MGAS10750_Spy0997	4132.37	3007.59	4287.62	3714.13	2711.88	4438.1	1711.11	1924.89	3907.32	4033.72
Q1J6N7	Putative ribose-phosphate pyrophosphokinase GN=prs	7184.7	4835.46	6551.76	2799.8	2348.04	2683.49	3278.22	3530.29	3806.95	3398.75
Q1J6N8	Cysteine desulfurase / Selenocysteine lyase GN=nifS2	1695.22	1358.3	2168.43	4245.36	4087.07	4402.87	1974.4	2593.28	5102.74	4515.48
Q1J6N9	Hypothetical cytosolic protein GN=MGAS10750_Spy0994	2256.96	2487.47	3231.55	5369.27	3179.19	4087.21	2481.87	2470.16	3697.43	3780.18
Q1J6P0	Redox-sensing transcriptional repressor Rex GN=rex	4202.17	2239.58	5140.24	3384.61	3339.65	5183.68	1796.28	1687.98	2704.51	2911.33
Q1J6P1	Glutamine amidotransferase, class I GN=MGAS10750_Spy0992	1218.27	1331.24	1174.96	6022.93	5450.61	4961.82	2068.21	2205.05	2665.41	2708.41
Q1J6P3	Hypothetical membrane spanning protein GN=MGAS10750_Spy0990	6645.85	9466.05	4157.52	1624.5	2716.91	952.076	9459.84	8739.71	4629.29	4516.84
Q1J6P5	Lipase/Acylhydrolase family protein GN=MGAS10750_Spy0988	3579.67	3694.43	3834.53	3418.42	2757.51	4071.35	2718.38	2815.16	4404.82	4644.92
Q1J6P6	Chloride channel protein GN=MGAS10750_Spy0987	7010.86	7040.33	4536.62	2453.77	5567.97	1154.9	4177.06	5482.74	4049.65	3475.93
Q1J6P7	Class B acid phosphatase GN=MGAS10750_Spy0986	4838.04	4117.43	6057.13	3494.64	2983.55	2715.58	5411.57	3710.61	2719.26	4314.4
Q1J6P8	Zn-dependent alcohol dehydrogenase GN=MGAS10750_Spy0985	2827.66	1127.87	3807.85	3513.11	3832.89	6064.03	2326.72	3461.79	2549.46	2086.28
Q1J6P9	NAD-dependent malic enzyme GN=MGAS10750_Spy0984	2229.32	1382.61	2712.5	4755.13	3890.69	3468.12	2212.79	3018.07	5536.17	4195.2
Q1J6Q2	Transcriptional regulatory protein GN=dpiA	2396.21	3075.01	2510.52	3591.64	3867.44	3156.66	3449.2	3638.65	6575.21	4541.49
Q1J6Q3	Spermidine/putrescine-binding protein GN=MGAS10750_Spy0980	8496.44	11039.1	4921.19	1869.25	2463.66	1390.94	6292.74	5176.36	3910.19	4212.31
Q1J6Q5	Spermidine/putrescine transport system permease protein potB GN=potB	7369.6	7505.51	4946.95	1573.55	2702.82	1533.97	6343.42	5459.68	5087.64	4857.88
Q1J6Q6	Spermidine/putrescine import ATP-binding protein PotA GN=potA	4667.05	4746.72	3221.64	3197.66	4279.11	3014.74	4716.53	4520.61	3944	3962.54
Q1J6Q7	UDP-N-acetylenolpyruvoylglucosamine reductase GN=murB	2720.09	4214.79	2469.75	4027.71	3303.81	3443.98	3758.07	4005.84	5026.36	4591.41
Q1J6Q8	2-amino-4-hydroxy-6-hydroxymethyldihydropteridine pyrophosphokinase GN=folK	3797.57	5039.71	4770.45	1111.27	814.927	1448.55	9695.5	15034.3	5218.99	6068.51
Q1J6Q9	7,8-dihydroneopterin aldolase GN=folQ	2659.17	2923.48	2923.27	4150.69	2950.3	2361.96	3919.5	4449.98	6707.18	5183.51
Q1J6R0	Dihydropteroate synthase GN=folP	1615.25	2199.72	1730.35	4994.94	3803.18	5709.37	1732.82	1991.75	3279.18	3149.31
Q1J6R1	GTP cyclohydrolase 1 GN=folE	2371.73	2027.1	2307.3	4175.01	3733.79	3889.01	2863.1	2949.37	5100.59	4827.65
Q1J6R2	Folylpolyglutamate synthase / Dihydrofolate synthase GN=folC1	4412.84	4772.67	2744.37	2931.97	2886.54	3003.7	6976.37	6348.86	4652.76	4354.46
Q1J6R4	Polysaccharide deacetylase GN=MGAS10750_Spy0969	9752	12987.8	4577.29	1352.04	2308.78	1087.18	6429.73	6540.26	3837.7	4022.11
Q1J6R5	D-alanyl-D-alanine serine-type carboxypeptidase GN=dacA1	3824.54	3236.54	3641.32	4456.88	4856.66	2416.58	7347.14	5181.6	2872.07	3092.32
Q1J6S4	Lantibiotic transport ATP-binding protein GN=srtF	9853.24	8138.91	9043.38	2052.26	1824.82	2103.42	1883.68	2037.15	2758.69	3111.48
Q1J6S5	Serine/threoninedehydratase GN=MGAS10750_Spy0958	2355.56	3214.56	2023.56	3917.82	4387.32	3469.37	7045.36	6844.43	3800.36	3345.19
Q1J6S6	Lanthionine synthetase GN=MGAS10750_Spy0957	3562.92	3139.92	2687.88	4669.41	3083.64	1904.19	6868.96	5280.45	4895.82	5169.73
Q1J6S7	Lantibiotic transport permease protein / Lantibiotic transport ATP-binding protein GN=srtT	1419.2	4409.01	1190.73	2594.77	2814.45	2176.31	15427.2	14796.8	4372.92	4201.78
Q1J6S9	Lantibiotic biosynthesis sensor protein GN=srtK	7397.83	7911.15	5367.44	2286.49	2876.98	1843.55	4832.59	4003.72	4363.11	4099.34
Q1J6T9	50S ribosomal protein L7/L12 GN=rplL	1012.56	766.488	1402.67	1472.9	2399.31	8759.48	1889.63	1564.72	4432.46	4415.73
Q1J6U0	50S ribosomal protein L10 GN=rplJ	679.219	958.549	903.177	3404.34	3569.55	5117.81	1282.41	978.538	4550.85	9006.29
Q1J6U1	tRNA modification GTPase MnmE GN=mnmE	2155.18	2779.36	1857.74	4459.16	4190.23	4588.43	2657.49	3022.15	3889.35	3909.18
Q1J6U2	Xaa-His dipeptidase GN=MGAS10750_Spy0941	6892.8	11041.3	7260.02	900.116	1044.57	1206.38	1971.77	2066.02	6326.92	7254.47
Q1J6U3	NAD(P)H-dependent quinone reductase GN=MGAS10750_Spy0940	3810.45	6087	4204.26	3608.43	2384.55	2630.11	2464.26	2562.99	5268.06	5824.63
Q1J6U4	UvrABC system protein C GN=uvrC	1372.56	1675.93	1342.82	4940	6578.37	5274.65	4311.76	4617.24	1447.29	1493.31
Q1J6U5	Succinate-semialdehyde dehydrogenase (NADP+) GN=gabD	7331.18	16042.6	6886.47	1499.55	1723.8	1489.63	2828.26	2976.66	4382.1	4242.07
Q1J6U6	Iron(III)-binding protein GN=MGAS10750_Spy0937	2494.11	3008.57	2778.74	4938.64	4645.23	2835.65	11612.5	6631.16	2247.73	2017.28
Q1J6U7	Two-component response regulator yesN GN=MGAS10750_Spy0936	6786.79	5088.49	6550.22	3047.5	2821.01	2689.38	3417.83	3202.57	3319.33	3237.24
Q1J6U9	PTS system, mannose/fructose family IID component GN=ptsD	11784.3	15654.4	8044.32	1430.96	1307.56	710.945	3107.42	3063.85	3394.31	3054.61
Q1J6V0	PTS system, mannose/fructose family IIC component GN=ptsC	13453.1	9930.28	12271.6	1595.36	1728.26	997.525	1696.29	1862.11	1316.63	1408.87
Q1J6V1	PTS system, mannose/fructose family IIB component GN=ptsB	10503.2	10025.2	11253.2	1585.68	993.249	1332.45	1975.36	2122.11	2925.31	2881.16
Q1J6V2	PTS system, mannose/fructose family IIA component GN=MGAS10750_Spy0931	4245.93	5540.99	6704.89	5564.49	2383.35	1801.8	3536.51	4686.27	2725.47	2835.94
Q1J6V3	Hypothetical membrane spanning protein GN=MGAS10750_Spy0930	4976.16	7671.93	3959.57	3134.25	2993.75	2201.37	4346.34	4120.81	5167.27	4314.25
Q1J6V6	Elongation factor 4 GN=lepA	1831.23	1285.63	1881.8	5879.89	5095.83	5571.22	2065.46	2241.21	1862.05	1664.68
Q1J6W2	CRISPR-associated endonuclease Cas9 GN=cas9	2360.84	3645.55	2004.14	4750.46	5706.61	3889.18	5200.89	4803.82	2358.13	2411.69
Q1J6W4	Haloacid dehalogenase-like hydrolase GN=MGAS10750_Spy0919	1851.82	2127.65	1793.75	4208.97	4243.7	4393.86	1985.22	2348.64	4786.16	4865.88
Q1J6W5	Acyl-acyl-carrier protein thioesterase GN=MGAS10750_Spy0918	3289	5270.97	3725.78	3043.72	1830.41	2098.14	5056.28	7183.39	5783.08	6186.31
Q1J6W6	Oxygen-independent coproporphyrinogen-III oxidase-like protein GN=hemN	1391.77	1553.71	1376.24	4632.31	5454.73	4666.47	4881.77	5662.48	2834.23	2536.92
Q1J6W8	Phosphoglucosamine mutase GN=glmM	3002.85	1599.76	4333.6	5044.11	3568.58	4675.48	1345.06	1139.12	3063.32	2893.03
Q1J6W9	Hypothetical membrane associated protein GN=MGAS10750_Spy0914	7618.89	7458.6	6725.41	2043.68	3583.42	1775.62	3278.28	2626.68	3786.11	4270.22
Q1J6X0	Diadenylate cyclase GN=dacA	6452.25	11674.8	3814.64	1804.81	2957.35	2059.94	6851.62	5256.03	4136.87	4226.55
Q1J6X1	UDP-N-acetylmuramoylalanyl-D-glutamate--2, 6-diaminopimelate ligase GN=MGAS10750_Spy0912	3685	2743.88	3659.96	2950.27	4142.17	5009.59	2872.11	2972.97	3342.37	3162.58
Q1J6X2	CobB/CobQ-like glutamine amidotransferase domain GN=MGAS10750_Spy0911	4268.26	5479.19	3935.57	5110.99	3068.06	2031.39	3417.91	4020	4133.41	4036.64
Q1J6X3	Lipoate--protein ligase GN=lplB	2806.4	1308.61	3971.76	5019.98	3903.65	4558.94	1947.55	1875	3190.97	2722.48
Q1J6X4	Hyaluronate lyase GN=hylA	5700.23	7208.68	5687.35	3314.82	3037.32	1506.15	10510.9	7328.9	2308.38	2713.91
Q1J6X6	Dihydrolipoyl dehydrogenase GN=acoL	3678.92	2692.72	3238.65	4292.91	3405.92	4879.84	1695.61	1715.71	3487.91	3302.65
Q1J6X8	Dihydrolipoamide acetyltransferase component of pyruvate dehydrogenase complex GN=acoC	5010.14	10695.4	1930.81	3629.32	4637.38	4122.47	3292.55	4284.57	1965.19	1867.22
Q1J6X9	Pyruvate dehydrogenase E1 component beta subunit GN=acoB	1362.72	1084.67	1838.25	5392.06	4651.2	6388.83	1470.48	1439.38	2149.14	1983.19
Q1J6Y0	Pyruvate dehydrogenase E1 component alpha subunit GN=acoA	1924.82	1993.54	2033.36	4879.68	4419.41	5013.61	3046.18	3199.97	3143.79	2798.52
Q1J6Y1	ABC transporter ATP-binding protein GN=MGAS10750_Spy0902	1216.33	1383.54	1230.02	4160.62	5498.18	4900.56	5419.37	5538.89	3089.48	2732.12
Q1J6Y3	Acetyl esterase GN=estA	7335.68	18363.8	5297.42	1642.25	1426.86	957.562	2880.75	3015.34	4926.06	5726.15
Q1J6Y4	Ribonuclease J GN=rnj	4932.37	14096.4	4134.41	1353.83	1401.17	972.534	3359.42	4328.37	7053.39	7803.8
Q1J6Y5	ABC transporter ATP-binding protein GN=MGAS10750_Spy0898	3435.45	4072.28	3029.92	4131.85	3858.39	4183.12	2388.57	2686.16	3537.81	3740.85
Q1J6Y8	ABC transporter substrate-binding protein GN=MGAS10750_Spy0895	2353.82	4518.79	2686.75	4926.92	5607.04	3770.91	4299.52	3132.47	2234.17	2717.79
Q1J6Z0	Fibronectin-binding protein / Fibrinogen-binding protein GN=fbp	1628.99	1672.63	1511.66	5477.51	7440.99	5419.37	2322.02	2283.07	1071.59	1047.88
Q1J6Z1	Tetratricopeptide repeat family protein GN=MGAS10750_Spy0892	1278.9	1851.41	1283.05	4672.38	3739.29	5597.98	4488.35	5496.92	2773.98	2786.72
Q1J6Z2	Hypothetical membrane spanning protein GN=MGAS10750_Spy0891	7137.26	11274.4	4473.44	1369.89	2339.31	871.542	8138.75	7537.55	4964.49	4894.55
Q1J6Z3	7,8-dihydro-8-oxoguanine-triphosphatase GN=MGAS10750_Spy0890	2891.34	3289.92	3984.29	5505.68	3147.19	3570.01	2724.64	3297.96	3144.05	3280.28
Q1J6Z4	dTDP-glucose 4,6-dehydratase GN=cpsFQ	1192.25	1003.74	1570.92	4723.66	4404.76	6935.26	1908.46	1923.17	2278.53	2138.01
Q1J6Z5	dTDP-4-dehydrorhamnose 3,5-epimerase GN=cpsFP	3910.02	3062.3	6492.54	3037.44	3007.94	3741.09	2945.43	3549.64	3555.67	3438.84
Q1J6Z6	Glucose-1-phosphate thymidylyltransferase GN=cpsFO	2102.54	1505.26	2405.85	4739.53	3867.32	5758.77	2896.82	2970.96	2625.32	2412.76
Q1J6Z7	Glycine/D-amino acid oxidases family GN=MGAS10750_Spy0827	1369.42	822.559	1656.39	4651.08	4541.34	4376.24	2265.52	2562.2	5069.58	4246.4
Q1J6Z8	NIF3-related protein GN=MGAS10750_Spy0826	8485.41	19586.9	5496.61	908.997	1115.78	760.094	3016.24	3380.22	4930.91	6061.47
Q1J6Z9	Hypothetical cytosolic protein GN=MGAS10750_Spy0825	2877.12	3509.19	4090.87	3227.66	2642.33	3641.16	4624.55	6140.31	3906.51	4704.08
Q1J700	Endonuclease III GN=nth	2994.67	1868.3	3428.96	3952.22	3316.09	2684.17	3634.72	3192.31	3439.21	8379.67
Q1J701	DNA replication protein dnaD GN=dnaD	4821.8	5281.59	3499.95	2836.05	2054.17	3833.48	4385.56	4032.7	4223.9	4875.04
Q1J702	Adenine phosphoribosyltransferase GN=apt	1700.1	1556.14	2304.42	4760.55	3347.89	5068.14	1476.29	1373.51	4424.73	4281.88
Q1J703	Single-stranded-DNA-specific exonuclease recJ GN=recJ	1715.67	1979.37	2070.52	5356.6	4569.25	4396.87	2189.62	2474.4	3646.32	3408.86
Q1J704	Short chain dehydrogenase GN=MGAS10750_Spy0820	6973.99	8921.06	5508.32	2580.3	2877.69	1541.74	4032.17	4264.73	4082.58	4536.03
Q1J705	Ribonuclease Z GN=rnz	4409.81	4756.08	5169.06	3061.04	2450.4	2344.34	1671.06	1815.13	5157.35	7185.25
Q1J706	Uncharacterized protein GN=MGAS10750_Spy0818	1004.87	891.213	1239.53	5786.63	4161.35	4997.45	1675.02	1920.24	4047.07	3624.71
Q1J707	GTPase HflX GN=hflX	1717.74	2170.57	1707.64	3699.36	3973.78	4753.4	4400.63	5114.67	4145.48	3950.05
Q1J708	tRNA dimethylallyltransferase GN=miaA	3206.54	2769.15	3334.6	3613.38	3604.44	4419.09	3008.19	3133.74	4037.7	3789.75
Q1J713	UPF0176 protein MGAS10750_Spy0811 GN=MGAS10750_Spy0811	2314.89	1894.74	2727.01	7262.11	3721.51	3325.51	2962.81	3106.21	2827.72	2676.83
Q1J715	SSU ribosomal protein S1P GN=MGAS10750_Spy0809	2194.07	1385.53	2716.78	5330.42	3364.26	5606.37	1713.23	2077.76	2963.38	2444.99
Q1J719	Branched-chain-amino-acid aminotransferase GN=bcaT	1450.63	2043.61	1459.3	5925.59	4739.12	3500.84	2202.62	2668.03	4587.73	3915.39
Q1J720	DNA topoisomerase 4 subunit A GN=parC	1146.74	1517.22	1111.97	4480.64	6348.03	5754.85	4509.44	4724.11	1729.99	1538.21
Q1J721	DNA topoisomerase 4 subunit B GN=parE	1094.61	1302.76	1084.67	5389.07	7637.62	6064.78	1837.98	1524.02	1057.08	1063.74
Q1J722	Glycerol-3-phosphate acyltransferase GN=plsY PE=3 SV=2	6508.14	11297.7	4103.09	2470.67	3890.91	627.396	5610.7	6952.4	4609.36	4055.93
Q1J723	Dihydroorotase GN=pyrC	2049.73	2422.27	2157.21	4834.15	5200.5	5439.07	1961.63	2245.89	2398.02	2250.39
Q1J724	Uracil-DNA glycosylase GN=ung	1643.98	2101.22	2079.17	4866.29	3848.3	6768.77	2103.03	1880.3	1903.94	1998.2
Q1J726	Cystine-binding protein GN=MGAS10750_Spy0798	8725.27	10637.7	5294.92	1582.4	2433.55	1617.99	3754.66	3151.71	4594.97	4963.45
Q1J727	Amidase family protein GN=amiC	1514.28	1169.2	1549.29	4138.59	5453.6	5529.79	4536.4	4709.94	2504.03	2272.17
Q1J728	Orotate phosphoribosyltransferase GN=pyrE	2073.52	2785.93	2867.55	3514.6	2835.14	6371.65	1554.82	1562.98	3584.71	3604.98
Q1J729	Orotidine 5'-phosphate decarboxylase GN=pyrF	2423.76	3092.7	2872.91	3378.61	3999.45	3841.25	4675.38	3273.35	4635.99	4698
Q1J730	Uncharacterized protein GN=MGAS10750_Spy0794	3589.21	8642.41	3028.33	1917.94	2114.15	2631.55	2595.81	3003.01	7133.81	7272.75
Q1J731	Transcriptional regulators, LysR family GN=cpsY	3622.45	7203.66	3408.54	1884.41	1700.43	1862.27	5243.04	6832.16	6372.75	7751.9
Q1J732	Histidine protein kinase GN=cpsX	7199.55	9278.41	4462.03	2647.47	1602.52	1356.12	2781.25	3224.73	6190.5	5796.87
Q1J733	Purine nucleoside phosphorylase DeoD-type GN=deoD	8059.13	15784.2	5510.71	1196.43	1340.58	1213.95	3222.47	3256.15	5133.49	5767.93
Q1J734	Purine nucleoside phosphorylase GN=punA	7659.88	15338.4	7899.23	1062.55	1065.36	1500.73	2304.32	2279.47	4347.84	5316.78
Q1J736	Phosphopentomutase GN=deoB	2961.7	3085.92	3495.25	4824.44	4402.62	5054.83	1082.97	1258.65	2574.05	2333.91
Q1J737	Ribose-5-phosphate isomerase A GN=rpiA	1739.77	1257.23	3387.24	4350.2	3117.98	6962.94	960.026	926.082	2543.98	2389.2
Q1J738	ATP-dependent endopeptidase clp ATP-binding subunit clpL GN=clpL	1076.65	1045.28	1215.43	4013.9	6049.41	7645.95	1735.9	1853.83	1366.76	1342.05
Q1J739	Uncharacterized protein GN=MGAS10750_Spy0785	4998.39	5160.14	3269.09	2438.02	3448.69	2087.6	20320.4	10133.7	1789.28	2029.82
Q1J740	Probable GTP-binding protein EngB GN=engB	1864.33	1677.94	1785.64	4891.2	4784.88	5409.05	3321.31	4317.65	2317.76	2133.65
Q1J741	ATP-dependent Clp protease ATP-binding subunit ClpX GN=clpX	1448.8	1212.8	1559.17	4957.58	4749.27	5618.54	2457.91	2678.71	2998.31	2676.23
Q1J743	Dihydrofolate reductase GN=dyr	5078.87	4051.66	4662.38	3214.73	3213.97	3773.9	3134.21	3144.12	3649.54	3474.64
Q1J744	Thymidylate synthase GN=thyA PE=3 SV=2	1657.06	2245.88	1540.23	4916.17	4291.39	4166.82	6700.66	6605.44	3029.5	2608.44
Q1J745	Hydroxymethylglutaryl-CoA synthase GN=mvaS1	1722.41	1822.77	1823.53	3699.47	3304.49	3401.36	2819.58	3219.34	6892.05	6302.9
Q1J746	3-hydroxy-3-methylglutaryl coenzyme A reductase GN=MGAS10750_Spy0778	3733.99	2496.36	3043.96	5293.11	4365.79	4551.24	2556.39	2608.46	2158.62	2069.7
Q1J747	Isopentenyl-diphosphate delta-isomerase GN=fni	2681.45	3994.64	2302.01	2401.02	2806.96	2212.26	5898.9	5584.32	5568.54	9111.78
Q1J748	Phosphomevalonate kinase GN=mvaK2	3831.77	3631.83	3455.35	3759.2	3190.44	3156.33	2454.26	3030.09	4994.95	5165.42
Q1J749	Diphosphomevalonate decarboxylase GN=mvaD	1062.06	900.939	1523.21	5934.68	5208.19	4541.51	1718.76	1805.45	3603.65	3314.62
Q1J750	Mevalonate kinase GN=mvaK1	5449	4650.89	5265.33	3425.53	2923.6	3009.11	1768.59	2218.57	4135.59	4450.65
Q1J751	Two-component system histidine kinase GN=sptS	7049.83	9542.37	4969.45	2123.19	2799.93	1920.81	4656.48	4620.57	4138.07	4393.19
Q1J752	Two-component response regulator GN=sptR	2701.02	1350.31	3977.91	4839.72	2648.55	4576.5	607.91	957.741	4350.17	4236.73
Q1J753	GTP pyrophosphokinase GN=MGAS10750_Spy0771	2508.63	2276.4	3395.17	4480.96	3749.85	4455.62	2255.93	3058.34	3172.79	3925.58
Q1J755	Peptide deformylase GN=fms	1642.69	2152.93	1638.39	2910.13	2627.13	2750.62	5211.5	5616.88	7660.42	7274.48
Q1J759	ABC transporter ATP-binding protein uup GN=MGAS10750_Spy0765	1604.58	1227.53	1897.77	4914.96	4888.67	5944.87	2367.62	3233.01	2193.37	2006.86
Q1J760	CCA-adding enzyme GN=cca	1723.74	2082.99	1822.46	3740.09	3924.29	3592.41	4443.69	4908.82	5632.82	4927.42
Q1J761	DegV family protein GN=MGAS10750_Spy0763	4373.29	3226.29	5543.89	4335.48	2509.75	3413.88	1688.99	1678.98	4119.51	3794.29
Q1J762	Hypothetical cytosolic protein GN=MGAS10750_Spy0762	4028.83	8375.97	6219.64	2379.58	2430.74	2521.88	3733.04	3609.48	4199.66	5249.69
Q1J765	Uncharacterized protein GN=mac	10810.2	6634.09	13997.4	1669.59	1769.06	1423.01	3439.35	2386.83	1039.42	1170.41
Q1J769	N-acetylmuramidase GN=mur1-2	757.65	804.103	1177.64	7789.14	5336.88	4511.08	3616.96	4177.12	1305.8	1267.33
Q1J770	N-acetylmuramidase GN=mur1-1	2358.06	2347.83	1563.04	3048.33	3831.8	1917.72	23411.4	15545.9	1902.61	1921.35
Q1J771	PTS system, fructose-specific IIABC component GN=fruA	9534.32	12255.6	7414.84	1493.4	2688.48	1371.36	3002.62	2763.06	3479.75	3571.74
Q1J772	Tagatose-6-phosphate kinase GN=fruB	1603.79	1225.53	1992.81	4209.48	3337.56	6480.86	1665.07	1687.85	3555.35	3324.12
Q1J773	Fructose repressor GN=fruR	1946.18	1732.6	2415.28	4808.99	4278.97	3899.15	2200.16	2386.6	4731.31	4259.56
Q1J774	2-dehydropantoate 2-reductase GN=apbA	3379.98	2043.2	4355.01	4234.94	2769.73	4624.19	2007.46	1583.71	3917.58	3535.06
Q1J775	Hypothetical membrane spanning protein GN=MGAS10750_Spy0749	6024.04	10577.7	3413.11	1736.28	3341.75	774.174	9827.22	8987.67	4921.71	4227.9
Q1J776	Ferredoxin--NADP reductase GN=MGAS10750_Spy0748	3005.69	3062.75	3026.28	4462.87	3328.22	2988.47	5007.25	5775.27	4325.46	3918.78
Q1J777	tRNA (guanine-N(1)-)-methyltransferase GN=trmD	1740.36	1380.42	2064.91	4530.64	4210.1	5669.57	1846.83	2452.62	3274.34	3176.04
Q1J778	Ribosome maturation factor RimM GN=rimM	2592.82	3688.81	2700.3	4203.62	3015.14	2975.21	6750.61	5631.96	4674.69	4277.17
Q1J779	Transcriptional regulator, TetR family GN=MGAS10750_Spy0745	5281.4	17631.9	4152.15	1733.04	2111.39	2263.74	3965.94	5548.04	4083.24	4139.92
Q1J780	Cobalt-zinc-cadmium resistance protein czcD GN=czcD	10572.9	10572.5	10503.9	965.884	1654.96	454.506	7554.3	6449.91	2403.74	2179.42
Q1J781	Hypothetical cytosolic protein GN=MGAS10750_Spy0743	3991.83	1944.89	6262.37	2573.15	2677.25	4919.97	1869.87	1649.21	3812.18	3614.11
Q1J782	Cell surface protein GN=MGAS10750_Spy0742	7612.57	11381.6	6869.15	1710.38	2437.77	1350.91	12557.8	7263.16	1859.07	2116.13
Q1J787	Uncharacterized protein GN=MGAS10750_Spy0737	1941.01	2159.76	1568.95	3132.39	4907.02	2346.02	18007.6	12664.2	2546.16	2509.47
Q1J788	ABC transporter permease protein GN=MGAS10750_Spy0736	4267.43	3497.18	3316.97	3151.41	3294.85	2787.56	6534.1	4695.88	5020.11	4511.89
Q1J789	ABC transporter ATP-binding protein GN=MGAS10750_Spy0735	1928.59	1582.61	2144.18	3545.29	4561.55	6866.94	2116.8	2165.7	2418.28	2458.74
Q1J790	Periplasmic component of efflux system GN=MGAS10750_Spy0734	1570.38	937.66	2439.34	6577.81	6001.86	3818.03	3621.29	2947.71	2131.57	1865.25
Q1J791	Carbamoyl-phosphate synthase large chain GN=carB	1236.84	1278.04	1349.38	5340.41	4826.08	4029.28	4098.15	4264.39	3816.86	3623.32
Q1J793	Carbamoyl-phosphate synthase small chain GN=carA	1290.3	1238.21	1534.99	6216.48	4875.52	5167.03	1640.51	1649.77	2637.35	2646.17
Q1J794	Aspartate carbamoyltransferase GN=pyrB PE=3 SV=2	1738.67	2300.1	1735.3	4783.64	5167.93	4429.88	4212.72	4411.1	3000.04	2889.2
Q1J795	Uracil permease GN=pyrP	6370.9	9883.59	4117.14	1688.74	2738.37	1263.89	10057.6	9138.78	4101.29	3935.76
Q1J796	Bifunctional protein PyrR GN=pyrR	2505.25	1609.21	3021.98	4445.94	3745.58	4811.56	1748.99	1881.21	3917.14	3755.31
Q1J797	Pseudouridine synthase GN=MGAS10750_Spy0727	3355.61	1794.75	2759.17	5818.37	5375.15	4811.84	2497.06	2022.71	1431.02	1288.84
Q1J799	Transcriptional regulators, LysR family GN=MGAS10750_Spy0725	3285.66	4455.4	3426.62	4341.26	3371.43	2530.87	1937.08	2430.09	5322.79	5591.77
Q1J7A0	50S ribosomal protein L27 GN=rpmA	826.553	1033.69	881.944	2080.36	3967.72	7516.28	967.959	1015.26	3027.06	7064.93
Q1J7A1	Hypothetical ribosome-associated protein GN=MGAS10750_Spy0723	4698.08	6541.02	2492.79	2902.17	2913.03	3448.8	3554.26	3490.75	4355.03	5699.85
Q1J7A2	50S ribosomal protein L21 GN=rplU	970.796	689.273	1149.26	3426.5	4476.34	4610	1015.57	914.881	4225.09	9133.63
Q1J7A4	Capsule biosynthesis protein capA GN=capA	4043.23	4396.33	3040.3	5018.97	4768.03	2567.92	7374.78	6788.1	1975.11	2071.23
Q1J7A5	Probable tRNA sulfurtransferase GN=thiI	2285.58	2371.01	2235.34	5169.4	4539.75	4460.71	3650.98	3063.94	2909.31	2871.79
Q1J7A6	Cysteine desulfurase / Selenocysteine lyase GN=nifS1	3420.82	2340.74	3187.76	3979.58	3832.25	4142.38	2566.99	2758.89	4095.91	3922.16
Q1J7A8	Folylpolyglutamate synthase / Dihydrofolate synthase GN=folC2	3726.77	3909.28	3256.2	2785.69	2431.65	2646.08	8225.7	6255.15	4798.41	5758.31
Q1J7A9	Glutathione reductase GN=gor	6757	15606.4	5859.56	969.885	1109.02	1066.97	2337.2	2756.14	5820.54	7311.55
Q1J7B2	Chorismate synthase GN=aroC	1551.01	1063.46	1684.17	4912.9	6745.77	5899.12	3213.38	2997.57	1093.95	1223.78
Q1J7B3	3-dehydroquinate dehydratase GN=aroD	1886.61	2590.91	1878.53	3949	3626.66	3335.16	3013.83	2569.76	6438.88	5887.48
Q1J7B4	Methyltransferase GN=MGAS10750_Spy0710	2075.91	2089.67	1942.57	4854.94	4684.09	4947.18	4952.67	4884.41	2248.73	2102.05
Q1J7B5	Sulfatase family protein GN=MGAS10750_Spy0709	5038.03	7541.09	3627.02	3958.09	4106.67	1801.37	7488.98	6201.64	2865.78	3180.18
Q1J7B6	50S ribosomal protein L20 GN=rplT	3234.18	4795.68	2847.19	1696.73	3515.07	4437.8	3343.09	2967.13	3957.99	7085.86
Q1J7B7	50S ribosomal protein L35 GN=rpmI	2927.37	2764.51	2529.46	3787.28	3096.94	6931.93	1358.46	3920.09	1528.03	2430.78
Q1J7B8	Translation initiation factor IF-3 GN=infC	2421.96	1089.15	3819.93	3871.84	4764.02	5630.79	2516.43	1598.25	1988.36	3105.37
Q1J7B9	Cytidylate kinase GN=cmk	4636.7	2009.83	6175.17	3505.78	2108.36	3108.6	4396.24	2381.62	4212.47	4643.68
Q1J7C2	Pore forming protein ebsA GN=ebsA	5989.19	8115.9	4551.89	2467.11	3464.78	791.792	5521.9	5127.87	5786.12	4967.34
Q1J7C3	Peptidase T GN=pepT PE=3 SV=2	4650.7	8964.23	3981.19	1820.49	1554.68	1595.69	2343.99	2154.61	7701.73	8415.59
Q1J7C4	Hypothetical membrane spanning protein GN=MGAS10750_Spy0700	7144	6938.19	5018.77	2483.23	2652.57	1358.14	5490.36	4759.54	4775.5	5012.98
Q1J7C7	Glycosyltransferase involved in cell wall biogenesis GN=MGAS10750_Spy0697	6586.2	6398.3	4488.77	2888.63	3425.57	2393.15	5727.58	5472.54	3184.93	3518.99
Q1J7C8	Phosphoglycerol transferase GN=MGAS10750_Spy0696	5218.15	5041.49	3827.85	4175.04	4344.71	2830.57	4864.84	3780.6	2840.66	2906.24
Q1J7C9	Alpha-L-Rha alpha-1,2-L-rhamnosyltransferase / alpha-L-Rha alpha-1,3-L-rhamnosyltransferase GN=rgpFc	6412.31	7860.78	4667.84	3172.79	3609.35	1876.87	5473.51	5240.63	3437.01	3272.31
Q1J7D0	Glycosyltransferase GN=rgpEc	4302.31	6747.93	3615.39	3272.65	2980.98	2558.92	4658.71	4835.55	4545.16	4749.72
Q1J7D1	Polysaccharide export ATP-binding protein GN=rgpDc	3657.68	3745.36	3525.61	3644.56	3508.58	3258.27	5214.5	5192.28	3969.76	3854.29
Q1J7D2	Transport permease protein GN=rgpCc	5928.65	8422.05	5043.18	2354.61	3790.22	2012.57	5426.5	4550.35	4013.21	3680.28
Q1J7D3	Alpha-L-Rha alpha-1,3-L-rhamnosyltransferase GN=rgpBc	7441.8	10195.9	4867.79	2009.93	3331.21	1294.51	4469.49	4090.21	4439.99	4927.47
Q1J7D4	Alpha-D-GlcNAc alpha-1,2-L-rhamnosyltransferase GN=rgpAc	7058.26	7972.48	5609.61	2338.79	2723.07	2121.4	4636.67	4547.97	3790.14	3987.02
Q1J7D5	dTDP-4-dehydrorhamnose reductase GN=rmlD	4448.64	3926.29	5787.64	3474.29	2781.95	3073.31	1640.48	1744.13	4709.35	4527.31
Q1J7D6	Hypothetical cytosolic protein GN=MGAS10750_Spy0688	2557.06	1876.7	3094.86	3745.15	2236.84	6407.13	1905.83	2073.49	3274.94	3541.06
Q1J7D7	RNA polymerase sigma factor SigA GN=rpoD	2546.38	2923.04	4271.86	4214.64	3449.66	5522.3	2839.99	2403.82	2266.72	2227.82
Q1J7D8	DNA primase GN=dnaG	1986.97	1200.77	2046.91	4773.15	5245.8	5609.63	3802.25	4657.77	1675.24	1510.14
Q1J7E1	Large-conductance mechanosensitive channel GN=mscL	4438.09	6131.33	4070.7	2642.24	3838.73	2661.83	5060.77	4794.26	4199.43	4506.11
Q1J7E3	Arginine-binding protein GN=MGAS10750_Spy0681	5958.37	6440.03	5067.21	2598.24	4769.46	2569.77	2646.92	2450.48	3559.56	4028.84
Q1J7E4	ATP-dependent helicase/nuclease subunit A GN=addA	5768.56	3573.41	5750.18	2538.74	2771.86	2248.5	5908.28	6188.4	4039.92	4285.82
Q1J7E5	ATP-dependent helicase/deoxyribonuclease subunit B GN=rexB	6195.89	3885.98	6013.9	2183.92	2565.86	2083.12	4675.79	5330.97	4652.73	4998.56
Q1J7E6	Neutral zinc metallopeptidase family GN=MGAS10750_Spy0678	5916.46	9144.01	5384.16	1938.05	2859.04	1717.61	5586.7	4662.72	4275.05	5213
Q1J7E7	ABC transporter ATP-binding protein GN=MGAS10750_Spy0677	2538.09	1846.58	3141.21	4651.72	4527.34	5158.87	2516.09	2511.93	2478.91	2413.69
Q1J7E8	ABC transporter permease protein GN=MGAS10750_Spy0676	8129.76	7725.3	4644.24	4420.86	3224.17	2006.52	3798.33	4066.27	2523.92	2140.72
Q1J7E9	Uncharacterized protein GN=MGAS10750_Spy0675	4794.96	15662.6	4513.92	1479.43	1728.32	1283.55	8422.86	12607.4	3100.79	4097.7
Q1J7F0	Salt-stress induced protein GN=MGAS10750_Spy0674	7753.29	4658.2	5786.82	2410.44	2502.68	2872.49	1198.17	1444.25	4925.64	4435.33
Q1J7F1	Phenylalanine--tRNA ligase beta subunit GN=pheT	1548.89	1444.03	1825.5	4422.82	4268.91	5235.44	2814.57	3160.63	3760.22	3432.85
Q1J7F2	Phenylalanine--tRNA ligase alpha subunit GN=pheS	5098.82	3715.9	4359	3559.52	3331.73	3735.31	2163.7	2275.94	3966.45	3658.49
Q1J7F4	DNA-entry nuclease GN=MGAS10750_Spy0670	1442.9	1487.4	1915.5	4937.83	5161.21	6360.4	3768.86	2919.01	1369.05	1258.62
Q1J7F6	UDP-N-acetylglucosamine 1-carboxyvinyltransferase GN=murA	1761.09	1745.6	1756.88	4814.18	4150.86	4071.97	4864.5	4751.7	3670.08	3921.45
Q1J7F8	ATP synthase epsilon chain GN=atpC	5411.35	6118.36	5059.39	2607.76	4092.84	2666.24	3953.27	5353.93	3046.78	3855.45
Q1J7F9	ATP synthase subunit beta GN=atpD	5784.36	3756.65	5042.07	2943.88	4083	3590.52	3306.92	3227.22	2914.28	3200.51
Q1J7G0	ATP synthase gamma chain GN=atpG	8096.54	7386.54	6822.88	1961.46	3371.84	2118.97	2832.63	3084.47	3386.84	3820.31
Q1J7G1	ATP synthase subunit alpha GN=atpA	6093.35	4842.01	5294.74	2696.42	3558.81	2603.8	4105.21	4112.71	3826.91	3875.75
Q1J7G2	ATP synthase subunit delta GN=atpH	6729.65	13985.6	4359.8	1623.5	2034.28	2408.2	3492.75	4544.62	3356.5	5640.56
Q1J7G3	ATP synthase subunit b GN=atpF	5193.15	12462.1	4927.8	1457.92	2539.16	2937.65	3844.08	3094.63	4960.36	4057.59
Q1J7G4	ATP synthase subunit a GN=atpB	4805.43	10954.5	3899.95	2600.41	3597.92	3012.28	4008.43	4444.84	3385.9	3569.09
Q1J7G5	ATP synthase subunit c GN=atpE	6773.64	12165.9	5161.43	1356.38	2410.5	1282.66	7296.7	8905.98	4105.73	3686.03
Q1J7G8	Diacylglycerol kinase family protein GN=MGAS10750_Spy0656	3957.8	3319.8	3923.79	3139.22	2917.46	4232.62	2321.57	1932.14	4445.83	4865.78
Q1J7G9	DNA ligase GN=ligA	1430.33	1508.68	1604	3872.62	4917.54	5522.03	3337.35	3562.9	3517.52	3159.19
Q1J7H0	Hypothetical membrane spanning protein GN=MGAS10750_Spy0654	8471.54	22828.3	2656.7	955.781	2246.42	128.258	14250.5	9866.01	3572.99	2102.73
Q1J7H1	Endonuclease/Exonuclease/phosphatase family protein GN=MGAS10750_Spy0653	6925.65	4887.51	6158.66	3423.81	2913.31	1664.66	12493.7	8929.85	1264.23	1404.2
Q1J7H2	Streptolysin S export transmembrane protein SagI GN=sagI	13941.4	13057.2	8850.9	1225.05	1941.4	1348.6	2662.98	1855.81	2150	1785.17
Q1J7H3	Streptolysin S export transmembrane protein SagH GN=sagH	12883.5	9460.72	9559.37	1558.19	2304.83	1378.98	2700.34	2468.46	2120.18	1850.45
Q1J7H4	Streptolysin S export ATP-binding protein SagG GN=sagG	12357.1	9949.73	8889.17	1704.1	1933.45	1542.02	2849.09	2950.85	2338.04	2071.03
Q1J7H7	Streptolysin S biosynthesis protein SagD GN=sagD	7067.54	4366.86	7585.04	2321.35	2670.12	3334.04	4993.85	4196.56	2431.19	2135.84
Q1J7H8	Streptolysin S biosynthesis protein SagC GN=sagC	6252.2	5051.93	6936.15	2403.65	2716.55	3119.53	2830.71	2682.59	4019.14	3232.55
Q1J7H9	Streptolysin S biosynthesis protein SagB GN=sagB	6620.14	2146.87	6137.77	2843.46	4302.88	4139.72	5022.27	4261.65	1403.47	1210.63
Q1J7I1	Extracellular matrix binding protein GN=epf	5000.87	7953.92	4148.22	2439.95	2899.89	1534.14	14137.1	7561.26	3011.71	4083.46
Q1J7I5	Enolase GN=eno	8506.47	11976.9	6224.28	1198.43	1900.98	1392.54	2221.41	1912.29	4954.29	6251.49
Q1J7I6	Hypothetical cytosolic protein GN=MGAS10750_Spy0638	4860.35	6261	3657.9	3255.88	3340.52	3439.49	2127.51	2565.13	4129.75	4518.58
Q1J7I7	Septation ring formation regulator EzrA GN=ezrA	9130.76	5614.3	5507.29	2156.08	4471.16	2104.52	3865.37	4930.22	2829.19	2778.79
Q1J7I8	DNA gyrase subunit B GN=gyrB	1296.95	1586.9	1216.97	5061.78	6739.61	5612.86	3904.66	3800.2	1297.05	1244.45
Q1J7I9	DNA gyrase subunit B GN=MGAS10750_Spy0635	1110.56	1200.94	1133.63	3432.45	4061.93	7344.24	1957.23	2307.99	3239.93	3105.89
Q1J7J0	50S ribosomal protein L19 GN=rplS	2072.91	2011.41	2160.13	3590.84	4643.39	3895.21	3325.1	2760.69	3913.68	6420.71
Q1J7J1	Chloride channel protein GN=MGAS10750_Spy0633	5476.75	7963.19	2922.6	2382.39	3994.59	1656.8	9772.85	9250.42	4025.39	3094.05
Q1J7J2	Chorismate mutase GN=MGAS10750_Spy0632	3885.21	6616.23	4773.69	2220.69	2079.76	3188.1	3653.15	2058.51	4952.24	6717.56
Q1J7J3	Flavodoxin GN=MGAS10750_Spy0631	1962.98	589.693	2485.72	4345.15	3078.54	5927.86	1477.05	1578.28	4177.63	3527.68
Q1J7J4	Phosphoesterase, DHH family protein GN=MGAS10750_Spy0630	4611.27	6544.98	4206.48	2942.8	2036.21	2134.8	2781.69	2589.49	6561.2	6195.69
Q1J7J5	50S ribosomal protein L31 type B GN=rpmE2	962.15	1552.38	793.45	1096.81	1505.57	12054.2	1502.55	2340.35	1365.7	2199.41
Q1J7J6	Galactosamine-6-phosphate deaminase (Isomerizing) GN=agaS	881.214	1086.47	930.366	4067.01	4158.86	4814.3	6218.87	6653.57	4115.26	3443.56
Q1J7J7	Transcriptional regulator, GntR family GN=MGAS10750_Spy0627	1181.96	2298.32	1208.93	4146.57	4145.19	5609.9	3542.19	4420.37	3470.44	3279.04
Q1J7K0	High-affinity zinc uptake system protein znuA / hypothetical exported protein GN=MGAS10750_Spy0624	5273.98	6288.71	7048.96	2198.68	2540.08	1548.95	4748.54	3499.61	4542.6	5926.95
Q1J7K1	Dipeptidase GN=pepD	8622.49	13409.8	5111.87	1151.15	1235.74	1065	4211.85	4923.32	5243.18	5919.49
Q1J7K2	Probable cell division protein WhiA GN=whiA	3808.75	2362.82	4022.53	5275.03	3040.01	3723.81	2924	3560.64	2919.87	3120.93
Q1J7K3	Putative gluconeogenesis factor GN=MGAS10750_Spy0558	2392.44	1720.77	3054.2	5244.03	3646.35	5080.85	1814.57	2016.27	2850.49	2942.54
Q1J7K4	Nucleotide-binding protein MGAS10750_Spy0557 GN=MGAS10750_Spy0557	2894.93	2924.27	2805.77	3787.12	3300.63	4210.57	3667.9	4250.1	4203.37	4104.68
Q1J7K5	Asparagine--tRNA ligase GN=asnS	1568.91	1820.6	1729.93	4337.85	4571.17	3431.81	7876.76	8379.8	3563.87	3128.87
Q1J7K6	Aminotransferase GN=aspC	1677.84	1309.92	1808.48	5507.92	4128.01	4074.13	4766.64	5132.21	3389.95	3035.19
Q1J7K7	3'-5' exonuclease DinG GN=dinG	2450.01	5452.46	2614.82	3415.88	2509.87	2610.39	6021.25	7088.2	5552.6	5234.75
Q1J7K8	(R,R)-butanediol dehydrogenase / Acetoin dehydrogenase GN=MGAS10750_Spy0553	869.891	972.074	1717.6	5444.94	5149.93	6988.04	1436.46	1176.87	1587.28	1229.54
Q1J7K9	Hydroxyacylglutathione hydrolase GN=MGAS10750_Spy0552	3898.79	5349.52	4377.82	1319.31	1132.03	1339.49	1576.14	2200.16	10085.2	9554.88
Q1J7L0	Cell division protein FtsX GN=ftsX	6640.14	3980.81	4053.69	1875.92	3458.55	1894.91	2019.37	1959.39	6949.09	6637.59
Q1J7L1	Cell division ATP-binding protein ftsE GN=ftsE	3189.38	4106.01	2124.04	3415.04	3783.79	3089.8	6602.39	6770.5	4479.78	4190.22
Q1J7L2	Peptide chain release factor 2 GN=prfB	1402.57	1238.54	1843.19	6009.72	3894.37	5801.41	1707.89	1855.37	2600.05	2256.46
Q1J7L3	Iron-sulfur cluster-binding protein GN=MGAS10750_Spy0548	1616.52	4074.37	1340.42	3701.22	4111.32	4522.79	3322.92	3408.33	4757.49	4587.84
Q1J7L4	Beta-phosphoglucomutase / Glucose-1-phosphate phosphodismutase GN=MGAS10750_Spy0547	3598.66	3409.38	3206.92	3763	3812.16	4004.43	2214.56	2498.44	4359.18	4040.55
Q1J7L6	2-dehydro-3-deoxygluconokinase GN=MGAS10750_Spy0545	7408.01	15159.2	4817.19	1401.42	1528.43	1496.11	3815.85	3935.07	4948.52	5671.91
Q1J7L7	Galactose-6-phosphate isomerase LacB subunit GN=MGAS10750_Spy0544	5716.93	10339.7	5464.25	2144.1	1789.59	1653.84	2470.64	2545.14	5229.89	7006.76
Q1J7L8	2-deoxy-D-gluconate 3-dehydrogenase GN=idnO	8572.92	12117.2	6607.87	1700.46	2050.32	1758.5	1971.03	1525.65	4208.28	4924.44
Q1J7M0	Unsaturated glucuronyl hydrolase GN=MGAS10750_Spy0541	2735.78	2861.22	3250.82	4559.53	4330.68	5161.81	4220.25	3408.4	1799.24	1857.23
Q1J7M3	PTS system, N-acetylgalactosamine-specific IID component GN=agaD	11379.4	14889.7	7786.88	1313.08	2291.14	515.269	3525.3	3751.69	3230.54	3095.8
Q1J7M5	Transcriptional regulator, LacI family GN=regR	1818.95	1813.54	2236.88	3811.26	4442.06	6149.76	2297.47	2328.69	2984.34	2892.58
Q1J7M6	Calcium-transporting ATPase GN=pacL	6457.02	7592.73	4492.59	2198.77	4850.19	1653.23	5787.28	5761.92	3618.23	3702.9
Q1J7M7	Hypothetical cytosolic protein GN=MGAS10750_Spy0534	1675.13	2001.1	1928.57	4306.88	3258.64	2312.22	3573.26	4697.52	6997.27	6511.22
Q1J7M8	dGTP triphosphohydrolase GN=MGAS10750_Spy0533	1841.23	2944.94	1740.4	4186.61	4827.87	3899.26	5045.91	5244.25	3789.37	3667.1
Q1J7N0	Hydrolase GN=MGAS10750_Spy0531	2134	2262.94	2020.15	3697.1	4110.09	4461.28	1949.71	1948.24	5327.23	4879.05
Q1J7N1	UDP-N-acetylmuramoylpentapeptide-lysine N(6)-alanyltransferase / UDP-N-acetylmuramoylpentapeptide-lysine N(6)-seryltransferase GN=murM	6893.95	6016.46	5568.81	3179.46	4285.51	3012.56	3648.5	3406.84	2104.83	2251.98
Q1J7N2	Factor essential for expression of methicillin resistance GN=MGAS10750_Spy0529	4983.91	4819.57	3705.24	3858.98	4285.02	3148.87	5380.46	5145.62	2590.91	2637.6
Q1J7N3	Triosephosphate isomerase GN=tpiA	1731.87	2346.13	2636.95	5134.45	2780.02	6526.76	1221.6	1125.97	2317.46	2848.37
Q1J7N4	Elongation factor Tu GN=tuf PE=3 SV=2	1619.14	1414.86	1837.42	5254.92	3950.29	5756.01	2083.1	2190.49	3040.71	2622.08
Q1J7N6	Cell division protein ftsW GN=ftsW	5680.75	7781.49	3692.18	2673.16	3229.49	2079.83	7292.57	5740	4114.81	4150.77
Q1J7N7	Phosphoenolpyruvate carboxylase GN=ppc	1301.3	1449.21	1388.35	3876.95	4437.62	4193.15	5225.32	5704.21	4651.1	4140.1
Q1J7N8	Oligoendopeptidase F GN=pepF	8580.56	15742.8	6477.64	815.364	950.197	889.99	2221.54	2357.5	5527.24	6614.7
Q1J7P2	N-acetylmuramoyl-L-alanine amidase GN=MGAS10750_Spy0519	5778.24	2994.93	6391.23	3062.12	3421.14	2535.26	6980.28	5186.41	2696.52	3037.29
Q1J7P4	Cys-tRNA(Pro)/Cys-tRNA(Cys) deacylase GN=MGAS10750_Spy0517	1698.16	1421.43	1917.42	3692.07	5930.87	5950.48	3675.83	4020.21	1828.04	2301.79
Q1J7P5	Phosphoglycerate mutase family protein GN=MGAS10750_Spy0516	2701.2	3149.18	2635.01	3582.2	3719.62	3889.49	3122.48	4293.35	4758.53	4497.81
Q1J7P6	Haloacid dehalogenase-like hydrolase GN=MGAS10750_Spy0515	1272.56	1136.33	1610.45	5509.62	4874.27	4287.26	3341.68	4404.23	3371.85	3118.57
Q1J7P7	Lysine--tRNA ligase GN=lysS	1309.4	1521.64	1250.8	4718.71	5595.93	4788.59	4025.11	4252.08	3185.11	2747.58
Q1J7P9	Hypothetical cytosolic protein GN=MGAS10750_Spy0512	2759.54	4278.95	3519.51	2045.66	2534.47	1590.14	24404.2	10536.5	3393.2	3348.99
Q1J7Q0	Peptidase family U32 GN=MGAS10750_Spy0511	2096.84	2551.19	1853.28	3895.59	4063.02	3700.47	4345.61	4783.15	5029.46	4499.5
Q1J7Q1	Peptidase family U32 GN=MGAS10750_Spy0510	3872.94	3363.38	4090.1	4034.8	3300.1	3446.57	2730.14	3085.95	4180.68	4047.66
Q1J7Q3	Hypothetical exported protein GN=MGAS10750_Spy0508	5189.82	4656.77	6006.99	2171.88	1850.72	3271.27	3982.81	3722.88	4314.65	5083.95
Q1J7Q4	Uncharacterized protein GN=MGAS10750_Spy0507	8602.55	17311.8	5204.06	1657.6	1761.61	1524.06	4994.35	4798.14	3406.53	3561.1
Q1J7Q5	Phosphatidylglycerol--prolipoprotein diacylglyceryl transferase GN=lgt	6453.44	8618.62	4278.84	1861.69	3277.27	1334.38	7209.55	6414.39	4829.11	4605.77
Q1J7Q6	HPr kinase/phosphorylase GN=ptsK	5891.56	5004.22	7303.06	1561.46	2032.53	1598.16	3118.56	2635.48	5889.15	6819.9
Q1J7Q9	Transcription accessory protein GN=MGAS10750_Spy0502	1252.16	1751.25	1126.64	4081.78	5473.33	4822.96	5424.38	5252.98	3252.29	2979.71
Q1J7R2	Hypothetical membrane spanning protein GN=MGAS10750_Spy0499	6165.46	7375.54	5318.72	2390.96	2861.07	1560.18	8878.24	6979.48	3538.47	3810.2
Q1J7R4	PTS system, beta-glucoside-specific IIABC component GN=MGAS10750_Spy0497	11917.2	7000.49	4347.49	2022.49	3199.29	2028	7517.17	4260.61	2636.49	2497.71
Q1J7R6	Multidrug resistance protein B GN=MGAS10750_Spy0495	4900.98	11881.7	6228.9	1615.73	1969.07	853.021	2886.12	4777.12	6053.22	6628.38
Q1J7R7	Signal recognition particle receptor FtsY GN=ftsY	3602.12	3046.68	3651.12	4457.4	3775.99	4455.6	2715.46	2391.41	3089.66	2759.07
Q1J7R8	Hydrolase GN=MGAS10750_Spy0493	1460.6	1310.5	1713.09	5185.99	4722.64	5675.18	2066.78	1841.13	2879.45	2644.08
Q1J7R9	Hydrolase GN=MGAS10750_Spy0492	2893.28	2741.4	2842.83	4130.04	3093.16	3302.64	2475.81	2424.17	5679.74	5533.75
Q1J7S3	Uncharacterized protein GN=MGAS10750_Spy0488	8443.14	2191.9	14570.8	1881.49	3614.92	1406.02	2901.97	2286.78	1412.11	1350.07
Q1J7S6	Microcin C7 self-immunity protein mccF GN=mccF	1879.45	2066.35	1708.82	3584.28	3602.04	2870.92	5899.43	6205.66	6184.86	5483.14
Q1J7T8	Chromosome segregation ATPase GN=MGAS10750_Spy0473	9528.05	7866.38	4147.44	2760.15	2680.41	2291.35	3774.31	3214.87	3963.69	3325.88
Q1J7U1	Macrolide-efflux protein GN=mefE	12615.5	22018.5	3855.74	793.617	1500.85	548.165	9500.83	6638.26	2603.27	2525.4
Q1J7U2	UDP-glucose 6-dehydrogenase GN=hasB	4089.01	3697.5	3708.87	4103.94	3314.16	3635.14	6587.07	4232.25	2998.56	2952.05
Q1J7U4	Glycosyltransferase involved in cell wall biogenesis GN=MGAS10750_Spy0467	3602.32	3760.34	2953.87	3274.05	3228.38	3044.39	5968.49	6149.14	4827.64	4294.35
Q1J7U6	S-adenosylmethionine synthetase GN=metK1	2098.03	1534.29	2261.8	5330.02	4745.37	4803.88	4175.98	5072.97	1997.21	1828.84
Q1J7U7	Uncharacterized protein GN=MGAS10750_Spy0464	2218.75	1866.96	2068.78	5407.6	4417.6	3880.38	3602.24	3851.83	3338.66	3501.21
Q1J7U8	Uncharacterized protein GN=MGAS10750_Spy0463	3416.89	1057.41	4607.87	4123.04	3570.36	4214.97	1571.18	1134.05	4273.23	3758.2
Q1J7V0	Shikimate 5-dehydrogenase GN=aroE2	6075.54	5910.49	4768.49	2436.63	2338.91	2721.42	3178	3374.56	4792.18	5344.9
Q1J7V1	Transcriptional regulator GN=MGAS10750_Spy0460	2888.87	9951.15	2186.97	2700.37	2919.97	1563.11	5051.88	7440.98	5972.74	6515.07
Q1J7V2	Chromosome partition protein Smc GN=smc	1585.69	1628.94	1459.77	5520.33	6864.25	5457.04	2875.21	2753.06	1161.78	1163.76
Q1J7V3	Ribonuclease 3 GN=rnc	3803.02	3358.33	3198.41	2984.59	2232.05	3159.01	2004.7	2615.06	6256.96	7079.08
Q1J7V4	Zn-dependent hydrolase GN=vicX	1864.28	2201.94	1751.14	4068.86	4439.62	3634.72	5900.33	7125.13	4003.34	3744.08
Q1J7V5	Two-component sensor histidine kinase VicK GN=vicK	7427.61	8126.29	5233.54	1870.1	3527.08	1893.86	4733.13	4580.29	3810.34	4350.35
Q1J7V6	Two-component response regulator VicR GN=vicR	1295.35	1001.93	1843.68	5650.4	4522.24	6264.31	1587.7	1385.37	2198.1	1970.87
Q1J7V7	Hypothetical cytosolic protein GN=MGAS10750_Spy0454	6549.63	7762.2	4445.1	1402.74	3324.09	2125.51	4563.62	5388.28	5037.83	4857.57
Q1J7V8	Long-chain-fatty-acid--CoA ligase GN=MGAS10750_Spy0453	731.358	628.127	877.139	5207.84	7642.47	6307.67	3671.25	2705.96	776.354	662.11
Q1J7W1	Glycerol uptake facilitator protein GN=MGAS10750_Spy0450	6503.84	7359.61	5071.48	2402.51	4720.69	2182.65	4606.11	3543.85	3401.5	3474.04
Q1J7W2	Dihydroxyacetone kinase phosphotransfer protein GN=MGAS10750_Spy0449	821.817	940.227	2867.3	3847.82	3028.07	8014.13	1468.27	1194.91	2542.64	2064.92
Q1J7W3	Dihydroxyacetone kinase GN=MGAS10750_Spy0448	3047.49	3124.62	4214.3	4071.82	3572.33	5064.03	3884.24	2924.16	2275.94	2336.56
Q1J7W4	Dihydroxyacetone kinase GN=MGAS10750_Spy0447	3383.08	7032.95	3414.86	3931	3688.62	5745.28	2325.56	1956.2	1752.13	1590
Q1J7W5	Transcriptional regulator, TetR family GN=MGAS10750_Spy0446	3440.29	7029.96	3192.29	2095.35	2597.14	3350.65	6344.09	9323.91	4205.6	4094.96
Q1J7W6	Dihydroxyacetone kinase GN=MGAS10750_Spy0445	1646.71	1738.99	1728.94	4579.07	4679.3	5216.76	3082.41	3829.44	3033.96	2996.71
Q1J7X0	Daunorubicin resistance ATP-binding protein drrA GN=drrA	6054.81	5242.06	5103.65	2876.2	3712.27	3718.91	2795.18	2436.45	2983.49	3125.4
Q1J7X1	Threonine--tRNA ligase GN=thrS	2072.2	2217.12	2251.81	6122.26	3974.76	3977.54	1949.38	1979.77	3716.47	3410.85
Q1J7X2	1,2-diacylglycerol 3-glucosyltransferase GN=MGAS10750_Spy0439	7057.25	6482.23	5041.32	2802.42	2823.81	2500.44	4840.36	5168.26	3385.81	3415.07
Q1J7X3	Glycosyltransferase GN=MGAS10750_Spy0438	6763.98	7300.08	5167.58	2317.51	3514.28	2310.19	4168.83	4104.53	3690.16	4085.32
Q1J7X4	Catabolite control protein A GN=ccpA	2762.94	1593.59	3063.23	4850.72	4244.49	5225.58	2223.54	2186.98	2605.12	2376.23
Q1J7X5	Xaa-Pro aminopeptidase GN=pepQ	2837.84	3478.41	3155.4	4681.76	3690.34	3591.38	1892.37	1950.99	4390.98	4464.69
Q1J7X6	NAD(P)H-dependent quinone reductase GN=MGAS10750_Spy0435	4731.54	11872.3	5376.53	2098.15	1728	2014.38	2230.51	2305.3	5626.74	6364.02
Q1J7X7	Lactoylglutathione lyase GN=gloA	4129.34	4756	5803.49	3405.9	1881.22	2793.51	1535.7	1487.93	4819.71	6357.63
Q1J7X8	Bactoprenol glucosyl transferase GN=MGAS10750_Spy0433	6234.87	11708	3756.12	2017.42	3510.05	1843.98	5696.26	5438.07	3969.64	4402.15
Q1J7X9	Permease GN=MGAS10750_Spy0432	4668.64	6743.37	4180.85	2219.88	4093.05	2431.34	3630.31	3989.32	4766.73	5226.55
Q1J7Y0	Permease GN=MGAS10750_Spy0431	5615.92	9545.47	3057.38	2492.05	4657.82	774.604	6145.8	6882.43	4858.93	4795.23
Q1J7Y1	Pyrrolidone-carboxylate peptidase GN=pcp	2199.32	5757.25	4404.4	3708.26	1742.17	4289.14	1511.26	1372.87	4521.21	5561.85
Q1J7Y3	SsrA-binding protein GN=smpB	5031.5	6365.58	4509.29	3537.9	3538.17	4006.98	4161.61	3586.91	2026.49	2506.03
Q1J7Y4	Ribonuclease R GN=rnr	2274	2838.82	2036.03	2740.59	2825.3	2556.56	1965.31	1635.79	7289.45	10163.9
Q1J7Y8	ATPase GN=MGAS10750_Spy0423	5657.47	2218.37	7095.26	3042.15	3814.32	3911.4	2843.84	1806.02	2687.35	2233.16
Q1J7Y9	Dephospho-CoA kinase GN=coaE	2385.99	1056.91	3067.6	4927.18	4514.64	5868.28	1549.98	1312.97	2265.79	1981.77
Q1J7Z0	Formamidopyrimidine-DNA glycosylase GN=mutM	3928.45	3067.01	3553.98	4137.76	4935.99	4136.02	3324.92	4196.1	2347.97	2215.42
Q1J7Z1	Transcriptional regulator GN=mutR	2712.25	4655.05	2192.71	3716.26	3712.49	2624.23	9963.4	9332.86	3360.13	3681.21
Q1J7Z6	Uncharacterized protein GN=MGAS10750_Spy0415	1418.6	1530.97	1716.05	4230.98	6492.12	2104.71	19277.5	10551	1451.66	1456.04
Q1J808	Response regulator FasA GN=MGAS10750_Spy0403	5885.74	6339.67	5201.49	2148.5	3182.74	2368.95	8452.6	7111.02	3291.75	3099.7
Q1J821	Phosphohydrolase GN=MGAS10750_Spy0390	729.654	1616.21	1414.1	5772.98	3952.87	2569.55	5290.09	4785.74	5489.8	4901.96
Q1J822	GTPase Era GN=era	2045.51	1543.4	1857.39	4981.98	4561.69	5651.67	2649.47	2896.91	2511.7	2242.38
Q1J824	Endoribonuclease YbeY GN=ybeY PE=3 SV=2	1687.57	6840.05	1520.23	4657.94	4655.18	5693.86	2294.19	1698.65	2188.67	2293.75
Q1J825	Uracil DNA glycosylase superfamily protein GN=MGAS10750_Spy0386	1100.69	1441.54	1345.92	3549.03	4192.04	5376.22	2317.54	3036.93	4881.47	4619.48
Q1J826	PhoH protein GN=phoH	1743.82	2589.64	1509.97	3800.64	4698.02	6235.18	4789.25	4515.99	2019.93	2044.82
Q1J827	Myosin-crossreactive antigen GN=MGAS10750_Spy0384	7628.4	19295.9	5396.61	1274.7	1155.96	1124.76	3087.31	3913.77	4826.62	5231.85
Q1J828	Surface antigen GN=MGAS10750_Spy0383	8683.01	14291.5	8966.79	1025.09	1714.99	758.862	2555.27	2881.24	4559.4	4126.94
Q1J830	Peptide methionine sulfoxide reductase MsrA GN=msrA2	2251.56	1349.25	3337.81	6000.6	3186.57	5260.42	1992.3	1995.04	2261.34	2290.46
Q1J831	S1 RNA binding domain GN=MGAS10750_Spy0380	1915.26	1910.17	1817.32	4810.21	4130.6	4104.11	2674.63	3101.16	4596.41	4190.3
Q1J832	Ribosome-recycling factor GN=frr	4638.12	6921.75	5319.62	2188.6	1940	2173.66	4792.51	3337.06	5208.26	6659.35
Q1J833	Uridylate kinase GN=pyrH	1527.1	1120.79	1826.73	5146.44	4661.57	5580.07	1942.74	2155.33	2959.81	2708.24
Q1J834	50S ribosomal protein L1 GN=rplA	1419.18	1362.29	2344.53	5088.41	4426.83	6107.43	1703.86	1539.59	2438.45	2300.69
Q1J835	50S ribosomal protein L11 GN=rplK PE=3 SV=2	839.154	1852.38	942.552	2907.25	2649.07	6099.82	2120.69	1365.5	4406.36	7919.39
Q1J837	Cell division protein ftsK GN=ftsK	4899.1	4291.03	3531.83	3459.93	4623.42	3736.89	3757.69	3942.97	2747.8	3046.81
Q1J838	Peptidyl-prolyl cis-trans isomerase GN=MGAS10750_Spy0373	3874.56	2991	3506.65	3218.9	4247.27	3507.62	1561.44	1315.76	4801.61	5580.85
Q1J840	Manganese transport system ATP-binding protein GN=mtsB	5627.14	6686.31	3635.05	1986.76	3272.65	2315.73	5652.61	6064.37	4794.68	4984.48
Q1J841	Manganese-binding protein GN=mtsA	5859.99	8504.9	3575.55	1747.42	2601.46	1844.61	8676.65	7926.84	4678.09	4620.19
Q1J842	Iron-dependent repressor GN=scaR	2046.75	2116.34	2748.99	4612.76	3705.8	4210.41	2250.82	2551.56	4097.9	4631.3
Q1J843	Uncharacterized protein GN=MGAS10750_Spy0368	2995.51	4190.3	4265.36	5931.28	2864.62	3200.43	7080.73	4503.38	2017.14	2080.81
Q1J844	5'-methylthioadenosine/S-adenosylhomocysteine nucleosidase GN=pfs	5055.46	6320.75	5212.93	1775.34	1609.35	2650.43	2001.55	2399.99	6216.51	7062.59
Q1J846	ADP-ribose pyrophosphatase GN=MGAS10750_Spy0365	3829.52	4147.4	5031.86	2821.59	2774.48	2266	2510.88	2715.04	6349.93	6138.75
Q1J847	Bifunctional protein GlmU GN=glmU	5304.37	4796.72	6377.79	4711.49	3578.33	2291.65	2202.62	2157.92	3071.73	2923.36
Q1J848	Phosphoglycerate transporter protein GN=MGAS10750_Spy0363	6219.71	7552.18	3360.87	2096.37	3100.22	1586.39	11338.4	8393.16	3936.21	3934.08
Q1J849	NAD-dependent oxidoreductase GN=MGAS10750_Spy0362	3894.7	4784.44	3944.2	2997.75	1943.67	2095.36	3451.84	4393.81	6329.3	6956.65
Q1J850	Short chain dehydrogenase GN=MGAS10750_Spy0361	2013.15	1490.39	2206.36	4595.74	3540.02	3272.86	3087.82	2573.49	6128.23	5268.29
Q1J852	Uncharacterized protein GN=MGAS10750_Spy0359	4047.39	8845.32	3874.64	2202.82	2213.46	3743.39	4895.96	4212.62	4052.68	4777.87
Q1J860	Ribonucleoside-diphosphate reductase GN=nrdE1	1428.89	1808.7	1717.47	4907.28	4878.48	3666.35	6024.96	7142.16	3167.33	3042.16
Q1J862	Ribonucleoside-diphosphate reductase beta chain GN=nrdF1	2744.39	3075.01	2439.67	4012.38	4047.17	3304.76	6788.35	6903.48	3785.29	3355.72
Q1J864	Methionine--tRNA ligase GN=metS	1271.97	1332.72	1370.88	4748.28	4531.14	5093.03	4189.01	4750.05	3209.02	2940.5
Q1J871	Interleukin-8 protease GN=spyCEP	14884.6	10860.8	15475.1	1101.41	860.395	582.651	1672.16	1206.29	558.277	595.335
Q1J872	Endopeptidase lactocepin GN=MGAS10750_Spy0339	11370	3275.37	16904.5	1787.92	1686.66	942.786	2600.67	1672.15	807.75	830.662
Q1J874	Exodeoxyribonuclease III GN=exoA	1931.34	1904.61	2605.09	5366.79	4079.54	4872.58	2350.59	1880.26	3010.57	3134.57
Q1J877	Copper homeostasis protein CutC GN=cutC	3700.69	4666.01	4772.12	4051.69	2622.67	3190.47	1148.85	1279.16	4650.8	5275.79
Q1J878	Hypothetical membrane associated protein GN=MGAS10750_Spy0333	6962.79	11505.2	5142.02	1545.7	3016.3	1503.81	3941.76	4494.58	4440.74	5235.67
Q1J879	Tetrapyrrole (Corrin/Porphyrin) methylase family protein GN=MGAS10750_Spy0332	1770.17	2265.65	1992.99	5268.41	4889.69	4821.03	2970.77	2650.44	2768.61	2747.31
Q1J880	Tetrapyrrole (Corrin/Porphyrin) methylase family protein GN=MGAS10750_Spy0331	1429.4	1288.47	1550.15	5570.68	4680.53	5066.08	2762.42	2787.03	2944.92	2822.32
Q1J881	Initiation-control protein YabA GN=MGAS10750_Spy0330	1656.26	2466.55	2663.79	2749.47	2519.81	5142.36	3093.12	2971.86	4180.5	6957.17
Q1J884	DNA polymerase III, delta' subunit GN=dnaX	1848.22	2042.94	1897.33	5051.52	4854.19	4770.92	4929.74	4763.12	2297.54	2204.17
Q1J885	Thymidylate kinase GN=tmk	1713.46	1587.94	2382.2	4594.87	3634.86	5730.49	2402.43	2620.25	2974.08	3282.55
Q1J886	UPF0298 protein MGAS10750_Spy0325 GN=MGAS10750_Spy0325	3800.19	3112.33	3035.38	3172.34	5445.74	5061.48	1485.4	1532.67	2663.23	3460.82
Q1J887	ATP-dependent Clp protease proteolytic subunit GN=clpP	4761.17	6621.81	2877.55	1602.23	1904.17	1488.71	3933.65	4990.28	7790.58	8552.24
Q1J888	Uracil phosphoribosyltransferase GN=upp	4323.42	4800.32	5871.67	3528.54	2161.7	4072.77	869.745	882.074	3494.99	4633.83
Q1J889	Export protein for polysaccharides and teichoic acids GN=MGAS10750_Spy0322	6012.4	8512.09	3835.85	2620.36	2771.3	1388.75	8500.61	9994.24	4074.54	3211.63
Q1J890	UDP-N-acetylmuramoyl-L-alanyl-D-glutamate--L-lysine ligase GN=murE	1381.79	1766.47	1337.79	4224.01	4913.46	4414.3	5670.54	6362.19	3446.14	3163.62
Q1J891	Transposase GN=MGAS10750_Spy0320	2443.24	4663.72	2044.43	2776.01	2988.22	7786.82	3379.74	4244.33	1653.36	1544.51
Q1J894	Ferrichrome-binding protein GN=fhuD	6002.44	7557.68	4242.43	2983.93	4144.09	1826.97	5384.96	4522.28	3728.67	4024.87
Q1J897	Hypothetical cytosolic protein GN=MGAS10750_Spy0314	3646.5	4495.14	3547.97	4375.5	3651.36	2642.7	3102.46	3449.52	4712.81	4261.7
Q1J898	Probable manganese-dependent inorganic pyrophosphatase GN=ppaC	5966.1	4258.07	6207.35	2509.21	1973.22	2030.75	2124.84	1701.79	6235.91	6016.03
Q1J899	Pyruvate formate-lyase-activating enzyme GN=pflC	5640.23	3445.23	6336.91	2881.72	2699.55	4230.34	1661.36	1799.03	3428.52	3100.42
Q1J8A0	Magnesium and cobalt efflux protein corC GN=hlyX	6132.27	5329.51	4055.01	2954.89	4087.98	2233.69	5643.52	5234.08	3655.44	3805.67
Q1J8A1	SAM-dependent methyltransferase GN=MGAS10750_Spy0310	3792.27	2377.46	4910.67	3960.3	2376.96	4044.24	1317.08	1097.55	4552.4	4575.86
Q1J8A2	Radical SAM superfamily protein GN=MGAS10750_Spy0309	3694.28	3923.15	3907.85	4047.84	3722.34	2580.32	4501.94	5330.21	3869.73	4226.13
Q1J8A3	Membrane-associated phospholipid phosphatase GN=MGAS10750_Spy0308	6352.84	10290.2	4178.79	2353.78	3855.2	1217.01	6653.75	5614.94	4098.07	4242.06
Q1J8A4	Riboflavin transporter GN=MGAS10750_Spy0307	4525.76	9717.82	2511.99	2586.13	4465.95	1215.65	8023.19	6846.34	4855.5	4558.71
Q1J8A5	Putative tRNA (cytidine(34)-2'-O)-methyltransferase GN=MGAS10750_Spy0306	2302.1	4113.93	1859.75	4306.53	2971.65	5322.68	3917.99	4073.37	3165.07	3194.23
Q1J8A7	Pseudouridine synthase GN=MGAS10750_Spy0304	2752.56	2662.34	3081.35	5654.56	4367.24	4754.78	2344.32	1784.27	2017.14	2257.84
Q1J8A8	Segregation and condensation protein B GN=scpB	1513.9	1489.53	2109.63	4481.37	3169.6	6611.27	2349.77	2795.12	2482.69	3000.89
Q1J8A9	Segregation and condensation protein A GN=scpA	2572.93	4258.09	2808.94	3549.93	4070.4	4010.53	5448.15	5223.62	3608.68	3328.85
Q1J8B0	Tyrosine recombinase XerD-like GN=MGAS10750_Spy0301	3552	5058.72	3241.31	2232.01	2567.07	4256.68	2612.04	2753.19	5532.73	5514.04
Q1J8B1	CBS domain containing protein GN=MGAS10750_Spy0300	3373.82	2969.62	3747.06	2971.21	2779.62	3668.84	2319.18	2544.45	5900.32	5476.53
Q1J8B2	Phosphoesterase GN=MGAS10750_Spy0299	2607.23	1607.82	4115.64	5042.19	3537.36	5033.82	2917.54	2517.08	2382.16	2168.63
Q1J8B3	dITP/XTP pyrophosphatase GN=MGAS10750_Spy0298	1522.06	1226.03	1759.94	4855.78	5807.67	5494.16	2271.98	2368.06	2681.43	2148.51
Q1J8B4	Glutamate racemase GN=murI	5909.28	3934.12	4825.29	3354.01	3798.97	3863.45	3686.74	3448.63	2484.02	2483.62
Q1J8B7	Integral membrane protein GN=MGAS10750_Spy0294	4551.91	7627.48	5419.72	2999.9	3842.4	862.867	3493.94	5427.17	5540.44	4632.85
Q1J8B8	Hydrolase GN=MGAS10750_Spy0293	3190.57	6487.59	2885.72	4388.65	4849.3	3784.53	4420.95	5076.73	2149.97	2044.62
Q1J8B9	23S rRNA methyltransferase GN=MGAS10750_Spy0292	3765.65	2505.46	3124.08	2692.02	3277.39	2974.8	2673.19	2210.76	6072.21	7354.76
Q1J8C1	Membrane protein insertase YidC GN=yidC	8564.61	7661.37	6763.03	1588.75	2711.4	2686.42	3991.52	4025.18	2529.01	3669.45
Q1J8C3	Transcription elongation factor GreA GN=greA	4303.8	3807.94	6674.68	2502.7	2574.34	3498.75	2240.24	2084.67	5327.12	3676.15
Q1J8C4	Endolytic murein transglycosylase GN=mltG	7237	5635.94	5474.32	2263.93	4130.89	1998.45	3994.99	3630.94	3984.97	4051.2
Q1J8C5	Acetyltransferase, GNAT family GN=MGAS10750_Spy0286	3471.77	2572.8	4353.14	4630.86	3151.75	2185.56	2874.06	3606.16	5498.75	4604.8
Q1J8C6	UDP-N-acetylmuramate--L-alanine ligase GN=murC	2345.59	1523.73	2427.43	5192.23	4550.49	4250.28	3527.53	4077.69	3067.37	2743.09
Q1J8C7	Hypothetical cytosolic protein GN=MGAS10750_Spy0284	4053.23	7160.71	4684.81	2419.92	4390.88	2580.7	9090.95	9660.04	2193.71	2065.92
Q1J8C8	SWF/SNF family helicase GN=snf	1870.59	1889.8	1489.99	4705.54	5744.91	4234.01	8653.92	9140.07	1199.74	1181.9
Q1J8C9	GTPase Der GN=der	1713.37	1690.62	1878.15	5049.75	3856.38	5052.09	2463.99	2630.98	3735.08	3367.44
Q1J8D0	Primosomal protein dnaI GN=dnaI	1137.29	1117.49	1727.6	4332.59	3499.14	6504.32	2669.18	3098.36	2954.33	3161.82
Q1J8D1	Replicative DNA helicase GN=dnaB	1636.07	2236.58	1645.13	4707.01	4901.69	5364.02	4161.62	4116.35	2453.32	2181.75
Q1J8D2	Transcriptional repressor NrdR GN=nrdR	827.324	682.442	1250.42	5235.2	3182.58	8650.01	1488.68	1366.52	1225.81	1129.29
Q1J8D3	Transmembrane histidine kinase CsrS GN=covS	957.097	1315.04	915.861	3650.4	4546.05	2931.61	5656.86	5284.44	6287.23	6358.68
Q1J8D4	Response regulator CsrR GN=covR	2505.31	2698.95	2877.92	4783.9	3018.99	5115.03	2594.27	2925.78	3217.46	3038.36
Q1J8D5	Hypothetical cytosolic protein GN=MGAS10750_Spy0276	6315.08	4488.98	6479.21	2762.26	2638.48	2425.06	5308.88	3432.55	4004.54	3691.15
Q1J8D6	Protease HtpX homolog GN=htpX	4580.34	7443.4	4490.87	2231.29	4061.88	2561.85	2991.28	4443.95	3785.28	5527.83
Q1J8D7	LemA protein GN=lemA	5238.32	9142.71	5228.45	2039.34	2820.22	2757.24	6178.35	4837.94	3504.83	3947.65
Q1J8D8	Ribosomal RNA small subunit methyltransferase G GN=rsmG	5758.6	7976.06	4348.23	2999.88	2399.93	2840.15	3576.86	3658.17	4108.19	4368.05
Q1J8D9	Potassium uptake protein ktrB GN=MGAS10750_Spy0272	6986.39	7987.7	4320.39	1896.7	2834.44	1674.38	7359.42	7625.32	4356.54	3963.63
Q1J8E0	Potassium uptake protein ktrA GN=MGAS10750_Spy0271	4060.13	4623.63	3450.55	2590.93	2971.74	2044.12	10353.4	12505.8	3655.47	3521.58
Q1J8E1	Serine/threonine transporter SstT GN=sstT	4472.66	7366.83	3000.3	1585.16	3727.47	1492.35	8892.12	8987.64	4980.67	5548.13
Q1J8E3	ABC transporter permease protein GN=MGAS10750_Spy0268	9368.63	8264.59	5129.74	1610.69	2970.44	914.105	6499.49	6412.28	3973.7	4565.12
Q1J8E4	Methionine import ATP-binding protein MetN GN=metN	6335.75	7695.58	4276.75	1949.33	3310.04	1890.29	6363.29	6678.74	4384.3	4255.35
Q1J8E5	Lipoprotein GN=MGAS10750_Spy0266	6101.05	8823.35	4142.72	1565.45	2626.26	2049.27	8020.47	6589.49	4170.73	4998.32
Q1J8E6	ABC transporter substrate-binding protein GN=MGAS10750_Spy0265	5413.87	8916.47	3301.64	1762.14	3022.59	1814.5	10424.9	7732.02	4363.33	4449.68
Q1J8E7	Probable transcriptional regulatory protein MGAS10750_Spy0264 GN=MGAS10750_Spy0264	3409.41	1259.8	5030.48	4020.52	2739.62	5859.4	1965.94	1307.66	2579.33	2328.39
Q1J8E9	tRNA(Met) cytidine acetate ligase GN=tmcAL	3052.54	2922.17	2240.11	4267.42	5153.02	5735.1	3080.94	2778.37	1710.66	1685.43
Q1J8F0	Methyltransferase GN=MGAS10750_Spy0261	1402.71	1089.5	1585.66	4682.61	4357.51	3937.3	2771.52	3395.65	5271.81	4551.27
Q1J8F1	Ribosomal silencing factor RsfS GN=rsfS	3066.35	3290.55	3440.57	2323.41	2773.65	4637.3	1685.43	1207.3	4151.54	7735.71
Q1J8F3	Hydrolase GN=MGAS10750_Spy0258	3364.82	12233.9	3980.16	1379.46	1081.3	1757.73	6483.88	8989.81	5482.18	6798.96
Q1J8F4	Probable nicotinate-nucleotide adenylyltransferase GN=nadD	998.848	1152.22	1184.67	3603.75	4014.59	6365.23	2266.09	3120.67	4015.26	3776.98
Q1J8F5	Hypothetical RNA binding protein GN=MGAS10750_Spy0256	1481.61	3071.24	1819.98	2167.3	2501.01	5988.91	5950.29	3982.22	4559.8	4916.73
Q1J8F6	GTP-binding protein GN=MGAS10750_Spy0255	1678.05	1219.14	1895.82	5645.67	4152.85	4543.06	3028.1	3173.14	3580.25	2997.33
Q1J8F7	Putative lipase GN=MGAS10750_Spy0254	4032.53	4494.85	3901.2	2985.2	4004.94	4729.52	2661.88	2446.04	2963.38	3471.04
Q1J8G1	Oligopeptide transport ATP-binding protein oppF GN=oppF	5439.82	6567.67	4092.45	2475.97	3582.3	3348.77	5105.61	5160.78	3369.07	3296.14
Q1J8G2	Oligopeptide transport ATP-binding protein oppD GN=oppD	6749.44	8675.09	4493.96	2288.5	3442.67	2449.52	4626.25	4676.46	3721.22	3620.78
Q1J8G3	Oligopeptide transport system permease protein oppC GN=oppC	9358	14391.4	5277.95	1181.98	2159.88	881.576	5392.78	4899.76	4595.74	4330.7
Q1J8G4	Oligopeptide transport system permease protein oppB GN=oppB	8159.45	11295.2	5159.5	1572.88	2772.37	1583.18	5479.08	4660.46	4138.13	4126.31
Q1J8G5	Oligopeptide-binding protein oppA GN=oppA	8389.11	9803.51	4614.77	2724.78	3717.56	1699.46	7336.69	4836.49	2603.52	2574.47
Q1J8G6	D-alanyl-D-alanine serine-type carboxypeptidase GN=dacA2	4981.04	4039.81	5803.68	2812.27	3074.55	1939.52	16892.7	9227.25	1713.45	1663.11
Q1J8G7	D-alanyl-D-alanine carboxypeptidase GN=MGAS10750_Spy0244	7173.83	4251.94	8672.02	2680.73	4216.34	1739.01	2097.31	1692.66	3284.92	3389.47
Q1J8G8	ABC transporter-associated protein sufB GN=MGAS10750_Spy0243	3799.71	3503.9	5132.67	3270.38	2852.59	2663.88	5469.85	5413.73	4448.49	4223.58
Q1J8G9	IscU protein GN=nifU	1895.39	1463.61	3379.69	3750.21	3417.81	6533.89	1469.06	1308.34	3195.83	2789.15
Q1J8H0	Cysteine desulfurase GN=nifS3	2047.84	2054.46	2032.76	3542.2	3496.45	4413	3462.22	3882.15	5307.85	4676.57
Q1J8H1	SufD protein GN=MGAS10750_Spy0240	3714.34	4812.82	6143.48	2673.72	2540.33	2656.8	7499.19	7854.08	3293.68	3542.74
Q1J8H2	ATP-dependent transporter sufC GN=MGAS10750_Spy0239	1902.07	1639.25	1840	3851.66	3737.73	5927.43	3469.28	3590.25	3307.34	3211.99
Q1J8H4	Undecaprenyl-phosphate alpha-N-acetylglucosaminephosphotransferase GN=MGAS10750_Spy0237	6250.81	8959.21	4001.6	1776.91	3466.9	938.204	8521.9	8431.56	4677.55	4464.42
Q1J8H5	Adapter protein MecA GN=mecA	1543.53	1742.77	1511.52	4547.36	5193.05	5705.4	1667.84	1837.54	3088.07	3043.06
Q1J8H6	Undecaprenyl-diphosphatase GN=uppP	7964.49	14172.5	3435.98	1109.05	2228.06	658.283	14295.5	11446.8	3473.26	2856.19
Q1J8H8	Hypothetical membrane spanning protein GN=MGAS10750_Spy0233	7107.34	7428.87	5240.42	2743.54	3414.45	2579.39	5635.6	4225.9	2748.53	2892.66
Q1J8I0	ABC transporter amino acid-binding protein / Amino acid ABC transporter permease protein GN=MGAS10750_Spy0231	5552.79	7901.49	3550.18	2227.09	3351.59	1594.14	7553.48	6868.58	4726.72	4789.34
Q1J8I1	Amino acid transport ATP-binding protein GN=MGAS10750_Spy0230	2945.19	4447.25	2266.31	4107.7	5471.8	3783.4	4320.18	4183.74	2890.16	3077.2
Q1J8I3	Glyceraldehyde-3-phosphate dehydrogenase GN=plr	5919.81	7880.37	6569.64	2234.57	2249.75	2248.07	2011.3	1767.98	5029.45	5289.69
Q1J8I4	Elongation factor G GN=fusA	2165.63	1353.06	2465.2	5406.32	4104.52	4551.87	1922.82	1865.17	3761.66	3264.48
Q1J8I5	30S ribosomal protein S7 GN=rpsG	1971.09	2398.14	2446.55	2785.41	2647.41	8331.84	2269.5	1917.53	2245.95	2387.18
Q1J8I6	30S ribosomal protein S12 GN=rpsL	1428.84	2465.46	1352.9	4249.63	3580.03	8340.82	2840.65	2191.33	1112.08	1091.42
Q1J8I7	Surface exclusion protein GN=prgA	2976.5	2575.43	5106.26	3098.96	4041.17	3607.34	5474.98	2868.57	3869.74	3840.39
Q1J8I8	Pur operon repressor GN=purR	5670.41	2990.72	5290.75	3100.84	2894.31	3706.9	2272.3	2105.9	3970.58	3961.92
Q1J8I9	CMP-binding factor GN=cbf	7333.08	16993.5	5307.47	996.992	906.34	788.86	2478.18	2610.64	6367.54	7156.43
Q1J8J0	RmuC family protein GN=MGAS10750_Spy0221	8182.93	5741.04	5968.45	2031.82	4303.56	2139.07	3712.54	4122.39	2984.18	3611.34
Q1J8J1	Thiamin pyrophosphokinase GN=MGAS10750_Spy0220	1558.22	1579.58	1839.84	4806.59	4391	5520.22	3648.1	2686.56	2932.74	2725.8
Q1J8J2	Ribulose-phosphate 3-epimerase GN=rpe	9103.8	21099.3	4728.16	904.51	872.9	641.408	5822.9	4712.78	4486.57	5219.71
Q1J8J3	Small ribosomal subunit biogenesis GTPase RsgA GN=rsgA	5544.33	6197.21	4664.69	4263.45	3031.76	3193.11	2235.96	2401.36	3033.7	3337.58
Q1J8J4	Ribosomal RNA small subunit methyltransferase A GN=rsmA	3570.1	2246.09	3757	4424.15	3768.39	4199.51	2244.26	2464.17	3580.99	3220.52
Q1J8J5	Ribonuclease M5 GN=rnmV	1350.1	1780.99	1190.67	5327.15	4530.82	3818.31	9899.08	6130.3	3113.03	2153.64
Q1J8J6	DNase, TatD family GN=tatD	3590.64	6563.38	4130	2411.89	2934.37	1409.13	9422.24	7483.39	5154.95	5370.07
Q1J8J7	Transcriptional regulator, RpiR family GN=MGAS10750_Spy0214	5101.99	3806.19	4404.66	3148.44	3685.9	3050.2	5534.86	7344.36	2872.76	2972.34
Q1J8J8	N-acetylmannosamine kinase / Transcriptional regulator GN=MGAS10750_Spy0213	3436.96	2834.49	4347.22	3753.4	4503.45	5233.12	2448.14	2352.56	2095.77	2047.49
Q1J8J9	N-acetylneuraminate lyase GN=nanH	7086.85	10015.6	6419.25	2883.78	2592.34	2578.21	2505.9	2243.07	3079.92	3142.62
Q1J8K1	Hypothetical cytosolic protein GN=MGAS10750_Spy0210	3136.24	2767.86	3850.81	4278.16	3512.02	5381.61	2530.58	2614.78	2533.2	2114.89
Q1J8K4	N-acetylneuraminate-binding protein GN=MGAS10750_Spy0207	10694.9	16765.8	5209.49	2037.54	2449.41	1682.75	5430.04	2909.57	2341.99	2203.02
Q1J8K5	Putative N-acetylmannosamine-6-phosphate 2-epimerase GN=nanE	2337.19	1539.08	4398.5	3712.45	2628.45	7487.22	1547.06	1192.83	1801.08	1763.71
Q1J8K7	Jag protein GN=MGAS10750_Spy0204	1768.42	2251.48	2737.28	4508.91	4510.14	6393.51	2264.69	1948.17	1770.91	1893.85
Q1J8K8	Membrane protein insertase YidC GN=yidC	4593.91	9218.63	3436.44	2572.67	3552.88	2473.87	5358.83	5545.69	4241.07	4251.86
Q1J8K9	Ribonuclease P protein component GN=rnpA	2533.53	3328.67	2245.65	2417.38	1956.02	4447.27	2379.42	2343.17	5247.19	8641.58
Q1J8L0	Response regulator FasA GN=fasA	3060.45	2818.9	3122.13	4137.18	3815.28	3831.62	4396.63	4341.57	3561.75	3704.23
Q1J8L3	Glutamate--tRNA ligase GN=gltX	2126.22	1962.89	2090.15	4446.7	3769.77	4336.75	2664.15	2441.67	4872.4	4290.7
Q1J8L4	Uncharacterized protein GN=MGAS10750_Spy0197	2467.24	2570.09	2267.78	1735.53	2424.55	2056.11	3280.56	3620.11	8828.99	10128.6
Q1J8L5	Carbonic anhydrase GN=MGAS10750_Spy0196	4036.1	4490.82	3733.25	3916.44	3149.53	3177.82	3443.09	2979.73	4199.25	4657.98
Q1J8L6	DNA repair protein RadA GN=radA	1127.16	1266.56	1111.31	5855.08	5710.38	4842.22	3464.89	4073.55	2346.16	2064.63
Q1J8L8	Epoxyqueuosine reductase QueH GN=queH	992.371	707.989	1554.11	5389.86	3826.27	5662.93	1872.3	1942.08	3557.77	3430.69
Q1J8L9	Multidrug/protein/lipid ABC transporter family, ATP-binding and permease protein GN=MGAS10750_Spy0192	1737.98	2303.57	1214.3	2750.52	6230.11	2883.02	7567.21	7116.91	4739.08	4863.17
Q1J8M0	Multidrug resistance ABC transporter ATP-binding and permease protein GN=MGAS10750_Spy0191	2098.16	2075.3	1766.47	3126.91	5873.46	3516.49	5437.3	5569.41	4237.28	4476.99
Q1J8M2	Glycerol-3-phosphate dehydrogenase [NAD(P)+] GN=gpsA	2258.52	1516.99	2323.62	4034.7	3910.18	4583.56	2809.9	3446.47	4413.09	4080.79
Q1J8M3	UTP--glucose-1-phosphate uridylyltransferase GN=hasC	1824.75	962.795	2386.58	4213.58	3948.69	7222.61	1991.67	1532.92	1974.35	2106.27
Q1J8M4	Integral membrane protein GN=MGAS10750_Spy0187	5198.52	9063.48	3625.43	1697.41	3481.85	1215.36	8916.26	7885.44	4985.03	4919.22
Q1J8N2	Glucose-6-phosphate isomerase GN=pgi PE=3 SV=2	9312.21	17699.7	6345.1	846.95	897.447	925.112	2581	2562.55	4833.81	5903.04
Q1J8N6	S-layer protein / Peptidoglycan endo-beta-N-acetylglucosaminidase GN=MGAS10750_Spy0175	4223.97	7294.43	2391.65	3052.44	4010.66	2756.19	9338.94	9934.45	2744.57	2408.8
Q1J8N7	tRNA-specific adenosine deaminase GN=tadA	1938.13	3701.17	2160.83	4781.82	4196.97	4960.02	4383.47	2803.53	2780.35	2686.28
Q1J8N8	Metal-dependent hydrolase GN=MGAS10750_Spy0173	4313.93	4315.04	5659.87	4192.22	2187.79	3582.54	1634.47	1881.56	3696.37	3958.64
Q1J8N9	Biotin transporter GN=MGAS10750_Spy0172	2034.63	3223.66	1826.87	5095.82	6813.49	1749.84	16169.4	6837.67	1767.55	1665.48
Q1J8P1	Queuine tRNA-ribosyltransferase GN=tgt	1475.3	2485.96	1456.42	3957.34	4601.8	4151.29	2972.11	3250.09	5094.9	4806.43
Q1J8P3	Integral membrane protein GN=MGAS10750_Spy0168	6525.05	14067.8	3682.11	1572.57	2671.21	1084.56	7734.5	7974.28	4749.9	4050.25
Q1J8P4	Ferric uptake regulation protein GN=perR	2090.1	1971.3	3682.82	4600.98	2553.75	5748.92	1811.63	2008.5	2952.95	3258.53
Q1J8P5	CoA binding protein GN=MGAS10750_Spy0166	2033.71	5009.08	1998.48	2261.11	1650.02	1988.63	5834.73	6669.31	8185.6	8266.52
Q1J8P6	DNA polymerase I GN=polA	7343.21	8201.36	6852.79	1569.4	1533.65	1411.26	2696.54	2505.45	5610.77	6484.75
Q1J8P7	Glycine betaine-binding protein / Glycine betaine transport system permease protein GN=opuABC	3258.33	6041.77	2610.2	1910.96	3319.5	1503.56	8314.49	7702.44	6334.61	6634.12
Q1J8P8	Glycine betaine transport ATP-binding protein GN=opuAA	1459.63	2023.39	1260.65	4038.49	5053.46	4901.01	3821.43	3745.92	3851.87	3628.59
Q1J8P9	Metal-dependent hydrolase GN=MGAS10750_Spy0162	5055.56	5055.97	3480.48	3736.23	3629.17	3155.51	5393.29	5201.22	3148.34	3079.41
Q1J8Q0	Transcription antiterminator, BglG family GN=MGAS10750_Spy0161	1960.14	1824.33	1672.91	4408.2	4883.97	4353.87	10748.1	7694.53	1816.43	1514.91
Q1J8Q4	3-keto-L-gulonate-6-phosphate decarboxylase GN=MGAS10750_Spy0157	4465.02	3147.25	3644.5	3120.47	2732.38	4714.99	2862.07	2822.25	3913.65	3946.04
Q1J8Q8	Leucine--tRNA ligase GN=leuS	1843.82	1917.18	2173.61	5993.58	4199.15	3920.27	3077.28	2877.27	3541.42	3224.98
Q1J8Q9	Cystathionine beta-lyase GN=metB	1587.82	1653.45	1176.06	2788.66	4164.48	3877.25	2732.39	3075.32	6692.71	6985.98
Q1J8R2	Uncharacterized protein GN=MGAS10750_Spy0149	10387.9	24069.1	6389.86	1945.96	2407.97	1157.07	5075.87	3510.93	1064.37	1058.75
Q1J8R4	Thiol-activated cytolysin GN=slo	10430.1	3340.49	15672.7	1540.63	2409.88	1114.78	4220.57	2841.7	813.705	853.871
Q1J8R5	Streptococcal NAD glycohydrolase inhibitor GN=ifs	7583.69	39738.4	11085.4	678.739	629.606	469.873	1869.21	1095.37	817.899	858.6
Q1J8R6	NAD glycohydrolase GN=nga	13858.1	8815.14	16653.3	750.407	933.069	578.285	2151.9	1587.5	791.396	860.384
Q1J8R7	Transcription termination/antitermination protein NusG GN=nusG	8107.94	5279.67	7150.87	3230.34	2172.82	2877.56	1997.92	1687.73	3117.12	3003.78
Q1J8R9	Nucleoside-binding protein GN=MGAS10750_Spy0142	6708.14	9263.22	4811.11	2339.32	2672.37	1481.97	9468.44	6674.32	3377.09	3821.52
Q1J8S0	Adenylosuccinate synthetase GN=purA	1403.3	1303.02	1829.29	5256	5057.94	5337.24	2128.7	2156.4	2965.1	2534.44
Q1J8S1	Hypothetical membrane associated protein GN=MGAS10750_Spy0140	5557.68	11774.1	5397.93	2663.05	3656.63	2670.5	3163.88	4523.48	2231.59	3232.84
Q1J8S2	Tellurite resistance protein GN=MGAS10750_Spy0139	6388.48	5077.73	6725.54	2633.95	3048.31	2996.59	2298.78	2326.21	3850.98	3361.41
Q1J8S4	V-type ATP synthase beta chain GN=atpB	4563.14	4226.19	3569.39	3420.05	3706.76	3956.07	4237.28	4457.66	3298.98	2935.11
Q1J8S5	V-type ATP synthase alpha chain GN=atpA	3419.49	3131.18	3145.26	4158.51	4524.53	4484.29	4465.94	4883.42	2321.71	1968.82
Q1J8S7	V-type sodium ATP synthase subunit C GN=ntpC	3884.86	5335.21	4317.56	2644.87	2875.7	4491.5	4008.36	3710.67	3731.02	3383.96
Q1J8S8	V-type sodium ATP synthase subunit E GN=ntpE	3697.12	4284.1	4413.87	4049.98	3413.92	5654.34	2167.88	2301.71	1702.35	1612.12
Q1J8S9	V-type sodium ATP synthase subunit K GN=ntpK	9143.08	8867.48	6648.98	1847.53	2570.2	1405.37	5908.47	4031.12	3321.69	3939.04
Q1J8T0	V-type ATP synthase subunit I GN=ntpI	8061.44	10502.4	6542.5	2354.19	2839.18	1529.85	5017.27	4693.68	3124.53	2956.87
Q1J8T3	Translation initiation inhibitor GN=MGAS10750_Spy0128	1868.2	2373.66	1687.32	2725.1	4715.17	1845.49	28191.1	11286.9	2051.85	2031.1
Q1J8T4	Putative DNA-binding protein GN=MGAS10750_Spy0127	6537.06	3292.35	6000.3	2335.38	2097.35	3948.82	2878.13	1899.1	3746.12	4341.58
Q1J8T7	Acetyl-CoA acetyltransferase GN=MGAS10750_Spy0124	3534.82	6123.74	5474.88	2626.25	4210.4	4018.72	1632.25	1698.61	3674.25	3519.89
Q1J8T8	Transcriptional regulators, LysR family GN=MGAS10750_Spy0123	3760.82	4623.25	3053.1	3216.41	3923.72	4003.2	7253.39	6507.93	2594.69	2648.75
Q1J8U0	Uncharacterized protein GN=MGAS10750_Spy0121	10094	4720.61	12211.2	2021.88	2092.24	1194.26	9530.64	4965.49	764.154	713.09
Q1J8U1	Sortase GN=MGAS10750_Spy0120	1548.67	2403.79	1944.73	4582.27	6191.94	2846.44	13532	8329.59	1763.12	1620.76
Q1J8U3	Sortase GN=MGAS10750_Spy0118	14045.5	17756.2	9601.58	1102.12	1188.99	715.62	2268.35	2206.2	1781.65	2074.47
Q1J8U4	Cell wall surface anchor family protein GN=MGAS10750_Spy0117	13121.1	28129.8	8564.93	770.667	718.02	548.944	3837.17	2801.38	1193.45	1259.98
Q1J8U5	Cell wall surface anchor family protein GN=MGAS10750_Spy0116	15988	25865.6	5914.26	613.323	698.218	448.885	8011.68	4853.25	945.095	1015.13
Q1J8U6	Fibronectin-binding protein GN=MGAS10750_Spy0115	11550.5	17100.4	7783.47	979.308	1396.11	883.07	10310.6	5430.07	1563.29	1558.08
Q1J8U7	Fibronectin-binding protein GN=MGAS10750_Spy0114	6205.81	7151.73	7872.06	2558.94	2644.73	1904.35	6898.75	4540.54	2590.92	3291.59
Q1J8U8	Transcriptional regulator RofA GN=rofA	1545.74	1798.31	1457.38	4336.71	4958.93	2929.77	12507.2	13678.3	1857.66	1766.9
Q1J8U9	33 kDa chaperonin GN=hslO	1526.09	898.277	2425.59	5592.68	4189.57	5390.91	1470.84	1236.01	3101.71	2829.36
Q1J8V0	tRNA-dihydrouridine synthase GN=MGAS10750_Spy0111	2682.98	2038.06	3098.3	3791.06	4153.04	4532.78	2412.21	2385.15	3952.6	4163.67
Q1J8V1	Deoxyadenosine kinase / Deoxyguanosine kinase GN=MGAS10750_Spy0110	2047.69	1769.8	2087.65	3878.09	2946.38	4581.65	2929.2	4885.48	4781.41	4701.73
Q1J8V3	Phenylalanine--tRNA ligase beta subunit GN=MGAS10750_Spy0108	3919.52	2298.2	6634.23	3984.57	3469.5	2774.31	1482.22	1271.34	5012.33	3538.6
Q1J8V5	Hypothetical membrane associated protein GN=MGAS10750_Spy0106	4446.18	4704.49	4443.64	3004.58	2465.16	2714.75	2237.62	2305.22	5486.46	6361.32
Q1J8V7	Glutamyl aminopeptidase GN=pepA	8466.57	13014.7	5823.02	864.149	1008.11	801.17	3090.77	3342.92	5978.01	7196.3
Q1J8V8	Pyrroline-5-carboxylate reductase GN=proC	6608.6	2638.48	8007.33	3190.49	2542.89	3777.04	1849.7	1221.19	2571.81	2729.66
Q1J8W0	Acetate kinase GN=ackA	1659.32	1574.03	1727.5	5303.83	4658.81	5515.71	3803.89	3775.73	2120.95	1876.69
Q1J8W1	Adenine-specific methyltransferase GN=MGAS10750_Spy0100	1263	585.799	1802.04	2254.81	2484.04	10712.1	177.516	130.27	1653.99	2310.02
Q1J8W2	ComG operon protein 6 GN=MGAS10750_Spy0099	473.323	2150.18	464.47	554.988	1609.95	383.752	62368.5	18885.2	1133.35	523.554
Q1J8X0	DNA-directed RNA polymerase subunit beta' GN=rpoC	2733.48	4035.71	2055.43	4014.14	4339.27	3640.02	4221.57	4069.32	4329.1	3983.81
Q1J8X1	DNA-directed RNA polymerase subunit beta GN=rpoB	2825.92	3218.31	2101.11	4076.48	4386.33	4085.78	3258.99	3219.42	4160.7	3938.49
Q1J8X2	Multimodular transpeptidase-transglycosylase PBP 1B GN=pbp1b	4004	4659.6	3286.71	4095.34	4330.19	2335.07	8459.46	6083.9	3128.08	3128.53
Q1J8X3	Tyrosine--tRNA ligase GN=tyrS	5287.26	7972.57	5695.83	2278.59	2433.99	2232.06	2731.67	2754.35	4897.59	5820.68
Q1J8X4	Bis(5'-nucleosyl)-tetraphosphatase (Asymmetrical) GN=MGAS10750_Spy0087	1434.54	1521.53	2381.21	5585.26	2517.4	4671.16	2531.93	2238.47	4314.59	4184.85
Q1J8X6	High-affinity zinc uptake system ATP-binding protein znuC GN=adcC	4197.47	6079.73	2984.14	4227.4	4079.82	2661.48	4402.14	3806.77	3613.69	4113.45
Q1J8X7	Transcriptional regulator, MarR family GN=adcR	3341.98	7805.4	4502.23	1687.06	1825.58	3532.03	5623.19	5515.67	4129.55	5964.81
Q1J8Y6	50S ribosomal protein L17 GN=rplQ	539.329	991.337	920.327	2676.68	3032.16	7961.49	1298.87	1078.49	2709.28	6518.95
Q1J8Y7	DNA-directed RNA polymerase subunit alpha GN=rpoA	2351.34	2189.91	2597.84	4647.73	4072.52	5154.26	1517.23	1294.4	3472.09	3426.57
Q1J8Y8	30S ribosomal protein S11 GN=rpsK	1824.15	2061.44	2303.58	5267	3953.82	6646.74	2233.21	1661.18	1571.33	1497.61
Q1J8Y9	30S ribosomal protein S13 GN=rpsM	2421.38	2855.07	2957.87	3979.4	3874.46	5883.34	1526.07	1631.63	2822.87	3058.76
Q1J8Z0	50S ribosomal protein L36 GN=rpmJ	1022.73	1252.82	1436.59	2274.22	2425.74	7843.16	1558.22	1451.43	3739.45	5782.9
Q1J8Z1	Translation initiation factor IF-1 GN=infA PE=3 SV=2	4126.96	5004.92	4647.89	2308.73	2470.66	3077.29	3725.14	3065.39	4711.46	6652.02
Q1J8Z2	Adenylate kinase GN=adk	5755.5	3709.45	8594.3	1914.39	1572.98	3971.91	1686.53	1252.22	3393.91	4515.99
Q1J8Z3	Protein translocase subunit SecY GN=secY	7290.25	9656.72	5679.47	1742.82	3208.31	1192.33	4985.55	5754.44	4473.79	4206.1
Q1J8Z4	50S ribosomal protein L15 GN=rplO	1105.08	1865.38	1131.81	4044.57	3816.59	7669.98	1762.8	1211.98	1923.13	3402.79
Q1J8Z5	50S ribosomal protein L30 GN=rpmD	670.48	1143.26	695.613	1227.1	1920.73	10267.3	1294.96	1301.49	2603.49	5263.82
Q1J8Z6	30S ribosomal protein S5 GN=rpsE	1843.64	1040.65	2873.77	4054.9	2589.57	7296.13	1989.29	1648.93	2643.24	2511.52
Q1J8Z7	50S ribosomal protein L18 GN=rplR	1134.49	2068.49	1256.17	1257.16	1846	10472.6	1320.36	1100.11	1987.18	4290.29
Q1J8Z8	50S ribosomal protein L6 GN=rplF	675.155	949.856	753.244	1990.66	3580.06	3392.73	2502.75	1660.04	6167.56	13089.9
Q1J8Z9	30S ribosomal protein S8 GN=rpsH	3949.37	3587.7	4871.08	3575.63	3327	5329.98	1884.79	1941.85	2349.45	2453.71
Q1J900	30S ribosomal protein S14 type Z GN=rpsZ	1787.07	1488.84	2817.59	3822.59	6455.34	4947.63	4356.91	5438.03	1887.28	1662
Q1J901	50S ribosomal protein L5 GN=rplE	2139.41	1585.34	2230.64	2622.97	4175.14	4160.23	1729.64	1449.23	4607.45	8610.69
Q1J902	50S ribosomal protein L24 GN=rplX	853.861	1169.98	1126.18	3420.52	3245.49	6045.93	1434.77	1152.41	3694.87	7600.21
Q1J904	50S ribosomal protein L14 GN=rplN	1217.17	1780.82	1484.72	2589.52	3341.07	5689.85	1706.77	1588.42	3713.08	8564.61
Q1J905	30S ribosomal protein S17 GN=rpsQ	1663.53	3339.37	2020.23	4082.96	3146.17	6962.15	3985.4	2526.77	2122.5	2146.79
Q1J906	50S ribosomal protein L29 GN=rpmC	948.498	999.447	1524.16	2291.69	2754.66	8180.6	1777.77	1415.41	2985.62	5422.21
Q1J907	50S ribosomal protein L16 GN=rplP	9560.86	5533.85	6869.2	3165.33	2968.21	3334.21	1876.63	1360.08	1649.72	2016.66
Q1J908	30S ribosomal protein S3 GN=rpsC	2494.73	2128.91	2547.13	4567.7	4436.1	5520.08	2907.09	3178.46	2265.86	2174.64
Q1J909	50S ribosomal protein L22 GN=rplV	1252.9	1180	1416.32	4058.16	3793.61	4807.01	1707.82	1329.88	3947.43	7535.84
Q1J910	30S ribosomal protein S19 GN=rpsS PE=3 SV=2	1710.53	3050.37	2206.52	3440.46	2387.75	7589.65	1808.1	1884.23	2633.47	3193.32
Q1J911	50S ribosomal protein L2 GN=rplB	825.248	844.971	1148.02	3787.91	5431.52	4867.85	1263.44	921.749	3811	7141.92
Q1J912	50S ribosomal protein L23 GN=rplW	1437.49	1305.2	1672.56	3668.83	3082.6	4595.19	2149.14	1841.82	4779.41	7777.74
Q1J913	LSU ribosomal protein L1E (L4P) GN=rplD	1367.52	866.89	1769.28	4848.93	4191.24	3229.65	1761.62	2150.51	4741.89	7591.23
Q1J915	LSU ribosomal protein L3P GN=MGAS10750_Spy0046	1104.52	2219.04	1560.42	4434.14	4743.28	3759.07	1970.11	1488.72	3822.89	7638.49
Q1J916	LSU ribosomal protein L3P GN=rplC	1567.87	1653.48	1730.88	4109.77	4475.33	4199.5	2008.12	1655.36	3833.74	7098.72
Q1J917	30S ribosomal protein S10 GN=rpsJ	1366.02	1761.29	2367.12	3584.2	2580.54	7606.96	1839.88	1364.46	3019.44	3063.25
Q1J918	Na+ driven multidrug efflux pump GN=MGAS10750_Spy0043	8680.24	14766.2	4243.2	858.993	1884.84	822.065	8522.32	9523.11	4177.13	3940.48
Q1J919	Alcohol dehydrogenase GN=adhA	6494.92	2349.97	7583.36	2546.21	2654.99	4244.89	2623.15	1617.73	3183.19	2160.55
Q1J920	Aldehyde-alcohol dehydrogenase GN=MGAS10750_Spy0041	1057.98	1075.22	1101.5	3096.14	6167.93	7962.14	3839.99	4847.22	790.634	657.572
Q1J921	Acyltransferase family GN=MGAS10750_Spy0040	5770.58	4709.9	4566.8	2473.04	3625.76	2026.7	7763.32	7132.09	3775.22	3854.91
Q1J922	Hypothetical membrane associated protein GN=MGAS10750_Spy0039	2202.29	2808.24	2419.84	4340.95	5020.98	2607.01	15542.6	7960.19	2081.65	1960.55
Q1J923	Protein tyrosine phosphatase GN=MGAS10750_Spy0038	1860.95	2213.83	2117.68	4708.26	3467.82	3924.45	3566.13	3424.49	4693.75	4613.66
Q1J924	Holliday junction ATP-dependent DNA helicase RuvB GN=ruvB PE=3 SV=2	1489.41	1285.84	1468.28	4808.97	5450.86	4678.77	6508.02	6084.86	2216.03	2023.9
Q1J926	Adenylosuccinate lyase GN=purB	4144.37	3523.21	4538.43	4075.87	2670.8	3236.95	3142.42	3337.5	4168.88	4214.39
Q1J927	Phage-related protein GN=MGAS10750_Spy0034	1371.38	1632.95	1434.43	5674.13	3683.12	4180.54	5101.56	5476.92	3346.34	3310.75
Q1J928	Putative phage resistance endonuclease GN=MGAS10750_Spy0033	2015.3	2716.96	2098.54	5856.13	3710.77	3053.63	3303.29	3439.87	4494.43	4272.09
Q1J929	N5-carboxyaminoimidazole ribonucleotide synthase GN=purK	973.048	998.19	1120.36	10384.7	3357.46	3585.7	1453.45	1629.84	2044.08	2175.99
Q1J930	N5-carboxyaminoimidazole ribonucleotide mutase GN=purE	1401.26	1358.62	1912.68	8684.8	3746.91	3982.94	1901.18	1854.77	2185.4	2088.96
Q1J931	Phosphoribosylamine--glycine ligase GN=purD	1539.36	2103.5	1834.62	10425.3	3014.21	3106.8	1238.42	998.546	2270.17	2125.16
Q1J932	Autolysin GN=MGAS10750_Spy0029	1269.54	1925.23	1531.16	5611.96	5268	3671.15	9803.11	6818.39	1894.72	1790.74
Q1J934	Bifunctional purine biosynthesis protein PurH GN=purH	1469.64	1201.74	2040.09	8921.34	3626.72	4379.94	1400.32	953.422	1910.76	1700.85
Q1J936	Phosphoribosylformylglycinamidine cyclo-ligase GN=purM	4835.59	2461.35	4143.51	5598.46	3407.33	3387.61	1159.23	1444.38	3071.72	3400.72
Q1J937	Amidophosphoribosyltransferase GN=purF	1578.83	1930.7	1339.95	8603.49	3721.08	2687.7	3038.12	3466.14	3163.51	3196.34
Q1J938	Phosphoribosylformylglycinamidine synthase GN=MGAS10750_Spy0023	1795.62	2404.65	1785.56	10079.7	3075.92	2680.7	3506.52	2786.06	2009.59	1980.74
Q1J939	Phosphoribosylaminoimidazole-succinocarboxamide synthase GN=purC	1409.75	1473.13	1387.96	10303.5	3316.83	3119.4	1500.09	1358.53	2343.66	2413.29
Q1J941	Phosphate acyltransferase GN=plsX PE=3 SV=2	3750.37	2711.08	3889.06	3402.87	3258.59	4977.7	2222.86	1987.74	3554.22	3703.23
Q1J942	DNA repair protein RecO GN=recO	5222.63	10348.7	4377.3	1913.82	1839.91	1870.09	4117.62	4811.81	5603.54	6270.47
Q1J943	Ribose-phosphate pyrophosphokinase GN=prsA2	8621.64	4562.98	7644.93	2544.19	2120.6	2588.85	2327.13	2211.75	3717.84	3258.55
Q1J944	Secreted protein GN=sibA	906.015	984.542	1182.72	4556.88	9359.87	5563.39	1454.03	1016.84	1790.36	1334.36
Q1J947	Amino acid permease GN=MGAS10750_Spy0014	4534.69	7054.74	2923.03	2465.16	4051.7	1159.76	9182.21	8962.69	4862.12	4525.04
Q1J948	ATP-dependent zinc metalloprotease FtsH GN=ftsH	6446.01	5367.72	5342.15	3180.96	5999.53	2785.42	4253.21	4151.35	1445.5	1674.06
Q1J949	Hypoxanthine phosphoribosyltransferase GN=MGAS10750_Spy0012	4959.56	4103.24	3484.65	3408.87	2999.67	4538.53	2636.01	2861.63	3586.89	3348.8
Q1J950	tRNA(Ile)-lysidine synthase GN=tilS	4006.23	4389.39	2989.4	4394.82	3935.13	3277.34	4451.09	5876.79	3040.63	2973.32
Q1J951	Beta-lactamase GN=MGAS10750_Spy0010	1192.78	1279.64	1458.02	5482.98	4274.75	1564.58	19739.2	13355	1777.59	1797.29
Q1J953	Cell division protein DivIC GN=divIC	4083.05	5262	3523.79	4835.56	3238.05	2582.81	9925.67	6894.88	2049.2	2300.94
Q1J954	Heat shock protein 15 GN=MGAS10750_Spy0007	6159.86	13199.1	4624.62	2574.96	2099.99	2317.59	2936.24	3158.94	4323.4	4311.04
Q1J955	Transcription-repair-coupling factor GN=trcF	1295.69	1697.91	1253.16	4362.72	7060.75	4941.03	6398.45	7024.19	1232.79	1157.88
Q1J956	Peptidyl-tRNA hydrolase GN=pth PE=3 SV=2	6378.83	4338.84	6714.49	3280.66	2319.56	3689.27	2133.22	1957.62	2751.66	3282.17
Q1J957	Ribosome-binding ATPase YchF GN=ychF	1385.84	1261.52	1568.53	5560.64	5018.19	5253.24	2341.32	2585.51	2774.05	2463.89
Q1J959	Beta sliding clamp GN=dnaN	6009.1	11378.5	5651.72	2044.69	1566.95	1335.35	2301.27	2480.08	5746.35	6870.7
Q1J960	Chromosomal replication initiator protein DnaA GN=dnaA	1531.07	1487.59	1689.93	4618.35	4850.83	4674.54	5069.55	5397.26	3021.76	2715.81
